# Supplementary material for: The Role of Nutrition in Degenerative Cervical Myelopathy: A Systematic Review
Source: Nutr Metab Insights. 2021 Oct 30;14:11786388211054664. doi: 10.1177/11786388211054664 (PMC8558601; doi:10.1177/11786388211054664)
Supplement: sj-xlsx-1-nmi-10.1177_11786388211054664 – Supplemental material for The Role of Nutrition in Degenerative Cervical Myelopathy: A Systematic Review [file sj-xlsx-1-nmi-10.1177_11786388211054664.xlsx]

## Sheet: NUTRITION
CATEGORY	Paper	1a	1b	2	3a	3b	4a	4b	5	6a	6b	6c	6d	7a	7b	7c	7d	7e	7f	7g	7h	7i	7j	7k	7l	8a	8b	9	10a	10b	10c	10d	11a	11b	12
nutrition	Role of Cerebrolysin in cervical spondylotic myelopathy patients: a prospective randomized study	Ahmad	F	2017	Prospective	RCT		GRADE assessment	No	Multi-centre	192	Egypt	0 to 6 months	45-80	35:61 vs 40:53	-	-	-	No	-	-	-	CSM with motor weakness, gait disturbancenad MRI evidence of spondylotic cervical canal stenosis	No	-	Surgical canditates who refused to have surgery	Heterogenous	Effect of 5mL IM Cerebrolysin 5d/wk for 4 weeks as a conservative modality on CSM patients	Clinical Examination, JOA scoring and JOA recovery rate percentage	Myelopathy improved in 92.7% in treated group (I) vs untreated group (II). Recovery rate of >50% in 44.8% patients (I) at 6 months vs NO-ONE in II	6-month improvement in JOA score from 11.5+/-1.2 to 13.9+/1.3 (p=0.020) VS " from 12.02+/1.2 to 11.8+/1.23 (p=0.0004). Mean JOA recovery rate percentage changed from 48.5+/21.6 to 42.3/22.1 in 6 months (p=0.14) VS from 11.11+/12.6 to 7.5+/-12.8 (p=0.11)	age (above 60 years) r= -0.53, p=0.0008 AND more than double affected levels (r=-0.41, p=0.0002)	The group that received cerebrolysin had significant improvements in myelopathy, JOA score and mean JOA recovery rate percentage (p=<0.0001)		No funding
nutrition	Obesity does not impact clinical outcome but affects cervical sagittal alignment and adjacent segment degeneration in short term follow-up after an anterior cervical decompression and fusion	Bryce	A	2019	Retrospective	Cohort		GRADE assessment	No	Single-centre	399	USA	Jan 2008- Dec 2015	Mean age: 549.9+/-11.1	50.25 to 49.75	-	-	-	11.81%. Coinciding with the BMIs in column 9, prevalence of diabetes: 6.19% vs. 7.05% vs. 17.28% vs. 24.44% vs. 26.32%; p<0.001	-	-	BMI <25, 25-30, 30-35, 35-40 and >40 all assessed	Radiculopathy (71.61%), Myeloradiculopathy (23.06%)	-	19.55% of all smokers	Surgical: patients underwent an anterior cervical decompression and fusion procedure	Surgery indications were radiculopathy, myelopathy or myeloradiculopathy that had failed nonoperative treatments	Obesity (BMI): <25 kg/m2 (normal weight), ≥25 kg/m2 to <30 kg/m2 (overweight), ≥30 kg/m2 to <35 kg/m2 (Class I obesity), ≥35 kg/m2 to 40 kg/m2 (Class II obesity), and ≥40 kg/m2 (Class III obesity)	PROs and cervical sagittal alignment parameters: the following radiographic parameters were measured preoperatively and postoperatively (4 weeks, 3 months, 6 months and 12 months post op): C2–C7 lordosis (deg) T1 slope (T1S, in deg), sagittal vertical axis (SVA in mm), fusion mass lordosis, proximal and distal adjacent segment lordosis, height of the fusion mass, ASD, and fusion. The Cobb angle b…	Compared with patients with BMI<30, obese patients had smaller preoperative lordosis (p=0.012),immediate postoperative lordosis(p=0.017), and final lordosis (p<0.001) in addition to smaller immediate postoperative lordosis (p=0.025), and final fusion segment lordosis (p=0.015) and smaller preoperative (p=0.024) and final distal lordosis (p=0.021). The obese group experienced a significant increas…	Pre-operatively: SVA increases from 23.4+/-8.9 to 25.4+/-9.8 as BMI increases from <25 to ≥40). Postoperatively: SVA increases from 25.6+/-8.8 to 29.7+/-10.6 as BMI increases as above. Preoperatively: Distal lordosis reduces from 4.2+/-4.3 to 3.7+/-4.5 as BMI increases from <25 to ≥40. Postoperatively: distal lordosis decreases from 2.9+/-4.3 to 2.5+/-4.7 as BMI increases as above.	not of nutritional importance	A rise in BMI positively correlated with an increase in postoperative sCA and a decrease in final lordosis and final fusion segment lordosis. Compared with non-obese patients (BMI<30), obese patients with BMI≥30 had worse postoperative and final SVA, cervical lordosis, fusion segment lordosis, distal lordosis and had significantly greater radiographic ASD (p<0.05)		No funding
BOTH	Predictors of 30-Day Hospital Readmission After Posterior Cervical Fusion in 3401 Patients	Choy	W	2015	Retrospective	Cohort		GRADE assessment	No	Multi-centre	3401	USA	2006-2013	Mean age 60.3	55.86 to 43.96	-	-	-	-	>10% body weight loss 6 months preoperatively= 1% of patients	-	Mean - 28.96+/-6.48	56.07% of patients have hypertension requiring medication. 28.49% patients are dehydrated. 5.20% require steroids for chronic condition. Variety of reasons for post surgical admission e.g. PE, DVT requiring therapy, sepsis, thromboembolism, postoperative infection, pneumonia, deep/superficial SSI, postoperative pain, haematoma, syncope	-	-	Surgical: Patients underwent Posterior Cervical Fusion (esp arthrodesis utilising the posterior or posterolateral technique in a single cervical level below C2)	Heterogenous	To assess the significant predictors of readmission (contributing most to postoperative complications) after PCF. Anemia was defined by preoperative hematocrit less than 36% in women and less than 40% in men. Dehydration was calculated based on a blood urea nitrogen/creatinine ratio higher than 20. Body mass index (BMI) was calculated with patient weight and height and grouped according to the WH…	Primary outcome was readmission after PCF, defined by any hospital readmission for any reason within 30 days of initial surgery to either the same or another hospital	Those readmitted had significantly more preoperative medical comorbidities, with higher rates of hypertension requiring medication, reliance on dialysis, disseminated cancer, open wounds or wound infections, use of steroids for chronic conditions, and more than 10% weight loss 6 weeks prior to surgery. Moreover, readmitted cases had a greater number of patients with dehydration. Postoperative inf…	Relavent significant predictors for hospital readmission: anemia (40.76% of those readmitted, OR = 1.57, P = 0.006). Dehydration, (35.55% of those readmitted). Hypertension requiring medication (63.98%). >10% body weight loss 6 months preoperatively (2.37%). However, BMI was not significant, (36.97% were overweight, 33.65% were obese). Significance was defined by P < 0.05	-	One of the strongest, relevant, preoperative predictors for readmission: anemia (OR = 1.57, P = 0.006)		No funding
BOTH	Predictors of morbidity and mortality among patients with cervical spondylotic myelopathy treated surgically	Kaye	D	2015	Retrospective	Cohort		GRADE assessment	No	Multi-centre	54, 348	USA	2001-2010													Surgical: All patients 25 and over with CSM, undergoing anterior cervical discectomy and fusion/refusion at C2 or below, posterior-only fusion.refusion at C2 or below, combined anterior and posterior fusion/refusion at C2 or below and decompression of the spinal canal including laminoplasty.	Heterogenous: No history of cancer, vertebral fracture	Demographic data for age, gender, race and mortality were collected for each discharge. Comorbidities were assigned using the Agency for Healthcare Research and Quality (AHRQ) Comorbidity Software.	Mortality data was collected at each discharge. In addition, procedure-related complications as a result of surgical and medical care were determined using ICDM-9-CM codes specific for individual complications. Overall complication rate was determined by identifying the occurrence of any procedure-related complication including device-related complications.	A total of 54,348 patients underwent surgical intervention for CSM with an overall morbidity rate of 9.83 % and mortality rate of 0.43 %. Relevant comorbidities found to be associated with an increased mortality rate included pathologic weight loss [OR 5.43 (4.07–7.26)]. Perioperative morbidity seemed to increase with electrolyte imbalance, P value<0.0001, [OR 2.82 (2.65–3.01)]. Alternatively, hy…	see 10b	-	see 10b		No funding
nutrition	FokI variant of vitamin D receptor gene and factors related to atherosclerosis associated with ossification of the posterior longitudinal ligament of the spine: a multi-hospital case-control study	Kobashi	G	2008	Prospective	Case-control		GRADE assessment	No	Multi-centre	189 in total: 63 cases and 126 controls	Japan	1998-2003	Present age: OPLL patients: 60.5+/-1.5. Controls 58.4+/-1.1	OPLL group: 39:61. Controls: 78:22.	-	Working hours >80h/wk: 9% in case group, but 3% in control group. Working with night shift: 13% in case group, 12% in control group. Irregular sleeping time: 36% in case group, 52% in control group. Age at graduation </= 18, 47% in cases, 76% in controls	Variety of employment statuses. Questionnaire asked for work environment (mode from age at 20 year to the period 5 years prior),	Not significant: 10/63 cases YES and 12/126 controls YES	-	-	Present BMI: cases: 25.5+/-0.5, controls: 23.3+/-0.3 (P value 0.0001). Average BMI at age 20 yr: cases: 22.6+/-0.4, controls: 21.8+/-0.5. Average BMI at age 40 yr: cases: 24.6+/-0.4, controls: 23.0+/-0.3 (P value: 0.0014. Maximum BMI before manifestation: cases: 27.6+/-0.5, controls: 25.6+/-0.3 (P value 0.0009).	Significant other characteristic: hypertension: cases: 23, controls: 29	-	-	Non-surgical: The diagnosis of OPLL was made based on radiographic findings in orthopedics clinics	Heterogenous	VDR genotyping was carried out using PCR-RFLP methods. Then analysed the Folk variant of VDR to facilitate early prediction, prevention and treatment of OPLL of spine. A common FokI variant of the vitamin D receptor gene (VDR) is a thymine/cytosine polymorphism in the first of 2 start codon (ATG)s. Allele F indicates the absence of the first ATG, and codes a 3 amino acid shorter VDR sequence than…	Self-adminitered questionnaire used to assess: past body mass indexes, histories of past illness, family history, and body pliability along with lifestyle factors.	A multivariate analysis revealed that the VDR FF genotype, family history of myocardial infarction, high body mass index at age 40, long working hours, and working with night shift to be independent potent risk factors for OPLL. To investigate the potential confounding effect between a VDR polymorphism and other factors, the correlation between OPLL and other factors was analyzed for the subgroup…	Although no significant differences were found in BMI at age 20, the average BMI at age 40, average peak BMI, and average current BMI among the cases were significantly higher with respect to controls, each assuming a value between 24 and 28, respectively (see 7i). Also, the frequency of the FF VDR genotype was significantly higher in the OPLL cases (49%) than in the controls (29%) (P < 0.01). Th…	-	see 10c	Multivariate analysis revealed that the VDR FF genotype, family history of myocardial infarction, high body mass index at age 40, limited intake of vegetables and salads and long working hours were independent potent risk factors for OPLL. The risk of developing OPLL may be reduced gradually and effectively by removing or minimizing the effect of lifestyle factors one by one through preventive in…	Federal funds were received in support of this work
BOTH	Differential expression of metabolic genes essential for glucose and lipid metabolism in skeletal muscle from spinal cord injured subjects	Yun Chow	L	2011	Prospective	Cohort		GRADE assessment	No	Single-centre	19: 9 men with completel chronic lesion of cervical spinal cord vs 10 sedentary, not reular physically active, AB male controls	Sweden		Age: 35+/-2yr in cases vs 39+/-2yr in controls	100% male	-	-	-	-	73.4+/-3.8kg in case group vs 75.1+/-2.6kg in control group	1.85+/-0.01m in case group vs 1.83+/-0.03m in control group	-	-	-	None of the study participants were tobacco users	Non-surgical	Heterogenous- but 9 men with complete chronic (longstanding injury) lesion of the cervical spinal cord. None of the participants were taking any othe rmedications. They were all instructed to avoid any kind of strenuous exercise 48 h before the experiemental day	To analyse the difference in expression of a variety of skeletal muscle genes between complete SCI and AB patients. This includes insulin-sensitive GLUT4, Gs, hk2, Eno3, Pk and Ldh. Muscle biopsy procedure, RNA isolation and cDNA synthesis, qualitative real-time PCR and Western blot analysis done to achieve this.	To analyse the expression of a variety of skeletal muscle genes. This includes insulin-sensitive GLUT4, Gs, hk2, Eno3, Pk and Ldh. Muscle biopsy procedure, RNA isolation and cDNA synthesis, qualitative real-time PCR and Western blot analysis done to achieve this.	Spinal cord injury is associated with coordinated changes in the expression of genes, including a suppression of genes involved in FA utilization and glucose storage, as well as a reciprocal upregulation of genes involved in glucose utilization. The results demonstrate that skeletal muscle atrophy caused by spinal cord injury is characterized by an increase in FOXO1 expression. Thus spinal cord i…	Spinal cord injury resulted in a profound reduction in protein content of skeletal muscle HK2 (89%; P < 0.005), while protein content of GS was less, but significantly, reduced by 21% (P < 0.05). Furthermore, a striking reduction of 83% (P < 0.005) in PDK4 protein content was observed in skeletal muscle from subjects with spinal cord injury compared with able-bodied controls. In accordance with E…	-	See 10b/c	Spinal cord injury is associated with a marked downregulation of the expression of genes that are critical for lipid oxidation and glycogen storage in skeletal muscle. Furthermore, spinal cord injury also leads to a profound reduction in mitochondrial proteins that are essential for oxidative phosphorylation. The coordinated downregulation of gene expression was accompanied by consistent upregula…	Supported by grants from the Swedish National Center for Research in Sports, Swedish Medical Association, Magnus Bergvall Foundation, Lars Hierta Foundation, Fredrik and Ingrid Thurings Foundation, Tore Nilson Foundation for Medical Research, Åke Wiberg Foundation, Swedish Research Council, European Foundation for the Study of Diabetes, European Research Council, Swedish Diabetes Association, Nov…
nutrition	The Relationship Between Gastrointestinal Comorbidities, Clinical Presentation and Surgical Outcome in Patients with DCM: Analysis of a Global Cohort	Nouri	A	2020	Retrospective	Cohort		GRADE assessment	No	Multi-centre	757. GICs present in 121 (16%)	USA (12 sites, 11 USA but 1 Canada	2005-2007	All >= 18. Mean age in GIC group: 57.98+/-10.21 (0.065). NonGIC group: 56.04+/-12.10 (P-value 0.065)	GIC group: 48.76% male, NonGIC group: 65.4% male (P value 0.001)- Significant	-	SF-36 PCS: GIC group: 32.80 +/-8.79. GIC group: 34.65 ± 9.38. P value 0.049	-	-	-	-	-	Psychiatric comorbidities: 31.4% in GIC group vs 10.4% in nonGIC group (P<0.0001)	-	-	Non-surgical	Heterogenous	Patients divided into two groups: those with GICs and those without GICs. GICs were obtained at presentation and included gastric, intestinal, hepatic, and pancreatic conditions	Clinical, MRI presentation, baseline neurological and functional status (at 2 yrs) were compared between the two groups. Patients were included if they had clinical signs and symptoms of myelopathy that were confirmed via imaging. Patient clinical data, general health (SF-36), Neck Disability Index (NDI), and neurological function (modified Japanese Association score [mJOA] and Nurick grade were …	The patients with GICs were less commonly male (48.76% vs 65.4%, P=0.001). Those with GICs were slightly less neurologically impaired based on Nurick grade ((3.05 ± 1.10 vs. 3.28 ± 1.16, p = 0.044) but not based on mJOA (12.74 ± 2.62 vs. 12.48 ± 2.76, p = 0.33). They also had a worse physical health score (32.80 ± 8.79 vs. 34.65 ± 9.38 p = 0.049), worse neck disability (46.31 ± 20.04 vs. 38.23 ± …	The patients with GICs were less commonly male (48.76% vs 65.4%, P=0.001). Those with GICs were slightly less neurologically impaired based on Nurick grade ((3.05 ± 1.10 vs. 3.28 ± 1.16, p = 0.044) but not based on mJOA (12.74 ± 2.62 vs. 12.48 ± 2.76, p = 0.33). They also had a worse physical health score (32.80 ± 8.79 vs. 34.65 ± 9.38 p = 0.049), worse neck disability (46.31 ± 20.04 vs. 38.23 ± …	-	See 10c	DCM patients with GICs are more likely to be female and have significantly more general health impairment and neck disability. However, these patients have less clinical and MRI features typical of more severe neurological impairment. The symptoms are very different than those typically obseved in DCM, It is therefore plausible that nutritional factors may contribute to this observation	Funding of the initial AOSpine CSM-NA and CSM-I studies. Further support from Halbert Chair in Neural Repair and Regeneration and the DeZwirek Family Foundation
BOTH	Clinical and epidemiological profiles of non-traumatic myelopathies	Wladimir	B	2016	Retrospective	Observational Cohort study		GRADE assessment	No	Multi-centre	166 patients of suspected myelopathy	Brazil	2001-2012. All patients followed for at leaest 2 years	Mean age at diagnosis: 48.5+/-16.2	53:47%	-	-	-	7.8% diabetes	-	-	-	Significant ones: Prior malignancy (13.8%), hypercholesterolemia (13.2%), depression (11.5%), hypothyroidism (10.2%). Chronic gastritis and hypertriglyceridemia (9.6%), diabetes mellitus type 2 (7.8%), megaloblastic anemia (6.0%). 1.8% of patients had the following: abortions, morbid obesity, viral poliomyelitis, prior stroke and acute myocardial infarction, hematologic malignancy, cirrhosis				Hetergenous	The epidemiological, clinical, radiological characteristics of 166 non-traumatic myelopathy patients	see 9	Only 4.2% of patients do not have medical backrgrounds. Relevant medical comorbidities and prior clinical conditions presented by patients in this study: Smoking (39.2%), hypertension (30.7%), alcoholism (26.5%). Prior malignancy (13.8%), hypercholesterolemia (13.2%), depression (11.5%), hypothyroidism (10.2%). Chronic gastritis and hypertriglyceridemia (9.6%), diabetes mellitus type 2 (7.8%), me…	In addition to 10b. Serum laboratorial screening results: 11.4% with cobalamin deficiency, 10.2% with high MCV. 0.6% with copper deficiency. Initial clinical suspicion in non-traumatic myelopathies: Subacute combined degeneration (vitamin B12 deficiency) (11.4%; n = 19). Definitive diagnosis: Subacute combined degeneration (vitamin B12 deficiency) (11.4%; n = 19), Copper deficiency myeloneuropath…	-	See 10b/c	-	No funding stated
nutrition	Prevalence and Predictive Factors of Concurrent Cervical Spinal Cord Compression in Adult Spinal Deformity	Shimizu	T	2019	Retrospective	Cross-sectional cohort		GRADE assessment	No	Single-centre	121	USA	2015-2017	Mean ageL 55.3+/-14.1 (range 23-82)	22:99, female being the dominant group	-	-	-	-	-	-	24.4+/-4.5	-	-	-	Nonsurgical	Heterogenous	Patient demographics including age, gender, diagnosis, and body mass index (BMI) were recorded.	Radiographic evaluation was performed based on the full-body sterioradiograph. Spinopelvic parameters (including pelvic incidence (PI), lumbar lordosis (LL), PI-LL mismatch, thoracic kyphosis (T2-T2, T5-12, and T5-12 Cobb's angles), thoracolumbar kyphosis (T10-L2 Cobb's angle), pelvic tilt (PT), and sacral slope (SS)), were also measured and correlated against 9.	Age, BMI, and PI-LL mismatch independently predicted the severity of CSCC. The statistical significance was set at P < 0.05.	Multivariate Linear Regression Analysis Identifying the Predictive Factors for CCI Score:(CSCC compression score): Age (P<0.034), BMI (P<0.01), and PI-LL mismatch (P<0.01) independently predicted the severity of CSCC. Standardised partial regression coefficient (Beta) for age: 0.203, for BMI: 0.265. VIF for age: 1.346, VIF for BMI: 1.332	-	-	Preoperative evaluation of cervical MRI and examinations for signs/symptoms of myelopathy are essential for patients with (1) older age, (2) increased BMI, and (3) high PI-LL mismatch to avoid progressive myelopathy or cord injury during ASD surgery. Suggested performing MRI on these patients prior to thoracolumbar reconstruction The data in the present study are not able to provide a pathophysio…	No funding
nutrition	Incidence and risk factors for dysphagia after anterior cervical fusion	Singh	K	2013	Retrospective	Database analysis		GRADE assessment	No	Multi-centre	159,590 ACF cases, of which 139,434 were 1- to 2-level ACF and 20,156 were 3+-level ACF	USA	2002-2009		1-to2-level ACF: No dysphagia (47.7% male) dysphagia (51.3%). 3+level ACF, with/withou dysphagia (48.1% male). Male sex was a significant predictor of postop dysphagia (OR = 1.16; 95% CI = 1.07-1.25) --> 'Dysphagia was more common in males undergoing 1- to 2-level ACF (P < 0.001).'	African American race (OR = 1.3; 95% CI = 1.2-1.5)												Incidences of dysphagia were also identified by ICD-9-CM diagnostic coding	Those patients who experienced dysphagia were compared with patients with no complaints of dysphagia after ACF. Each surgical group was analyzed for demographic distribution with regard to age, sex, race, and comorbid risk factors. To assess patient comorbidities, the Charlson Comorbidity Index (CCI) was calculated using data from the NIS Disease Severity Measure Files. The CCI makes use of 22 di…	Affected patients after 3+-level ACF were on average 4.2 years older than unaffected patients (59.9 yr vs. 55.7 yr; P < 0.001). Analysis by age group in both study cohorts revealed that patients 18 to 44 years of age less frequently developed dysphagia after ACF (20.1% vs. 30.2% in 1- to 2-level group and 9.0% vs. 15.7% in the 3+-level group; P < 0.001). In contrast, patients 75 years or older mo…	Patients who experienced dysphagia after ACF had greater preoperative comorbidity as evidenced by a significantly higher CCI scores in both 1- to 2-level and 3+-level cohorts (2.75 vs. 1.99 and 3.19 vs. 2.55, respectively; P < 0.001). intraoperative use of rhBMP was significantly greater in patients with postoperative dysphagia in the 1- to 2-level ACF group (9.4% vs. 7.2%; P < 0.001). Logistic r…			Dysphagia occurs twice as often after 3+-level ACF compared with 1- to 2-level ACF. Utilization of BMP was also linked to an increased incidence of dysphagia in the 1- to 2-level ACF group. Regardless of the number of levels fused, patients experiencing dysphagia had increased age, comorbid risk factors, hospitalizations, and costs.	No funding
nutrition	Role of Cerebrolysin in cervical spondylotic myelopathy patients: a prospective randomized study	Ahmad	F	2017	Prospective	Randomised study		GRADE assessment	No	Multi-centre	192	Egypt		Mean age in group 1: 58.3+/-7.2 (range 45-75). Mean age in group 2 62.03+/-7.6 (range 45-80) (p=0.014)	Group 1: 35:61. Group 2: 40:53 (p=0.22)				No					No			Heterogenous: but all had CSM with motor weakness, gait disturbance, and magnetic resonance imaging evidence of spondylotic cervical canal stenosis. comorbidities such as diabetes mellitus, rheumatoid arthritis, alcoholism, immunosuppressive treatment, and combined cervical and lumbar canal stenosis were excluded.	Group I received Cerebrolysin and Group II received placebo for 4 weeks; both groups received celecoxib 200 mg for 4 weeks. Group I included 96 patients who had received Cerebrolysin 5 mL IM injection for 5 d/wk for 4 weeks, whereas Group II included 96 patients had received placebo IM injection for 5 d/wk for 4 weeks. Both groups had received oral celecoxib 200 mg as a single, after-meal daily d…	Followed-up was performed at 1, 3, and 6 months comparing the recovery rate Japanese Orthopaedic Association (JOA) score for cervical myelopathy between the two groups.	Myelopathy improved in 92% and 52% of patients at 1 month in Groups I and II, respectively; these changed at 6 months to 87% and 33%; the remaining 13% in Group I neither improved nor deteriorated, whereas 60% in Group II neither improved nor deteriorated and 7% deteriorated with statistically significant differences when comparing the mean JOA recovery rate between the 2 groups at 1, 3, and 6 mo…	The mean pretreatment JOA score in Group I was 11.5±1.2 (range 8.5–14) and that in Group II was 11.3±1.2 (range 9–14) (p=.28). In Group I, the mean JOA score improved to 14.1±1.4 (range 10–16) at 1 month (p<.0001), then became 14.09±1.3 (range 10–16) at 3 months (p<.0001), and finally reached 13.9±1.3 at 6 months (range 10–16) (p<.0001). There were statistically significant differences when compa…	-	-	Cerebrolysin over 4 weeks is safe and effective for the improvement of CSM as compared with placebo, with no reported cases of neurologic deterioration over 6 months of follow-up. The authors recommend the use of Cerebrolysin after surgical decompression for cervical spondylotic myelopathy to study its added benefit on postoperative recovery. As this is the first study on this entity, a larger st…	No funding
nutrition	The Impact of Obesity on Surgeon Ratings and Patient-Reported Outcome Measures after Degenerative Cervical Spine Disease Surgery	Brenda	A	2013	Prospective	Cohort		GRADE assessment	Funded by Spine Education and Research fund at The University of Chicago	Single-centre	88 consecutive patients. 97.72% follow-up at 3 months and 94.31% at 6 months postoperatively	USA	2009-2012	Mean age: 56.57 ± 12.09	51.59% female							Mean BMI was 27.92 ± 7.9 kg/m2; 28.57% were overweight (BMI 25–29.9), and 31.57% were obese (Class I obesity, BMI 30–34.9)	Indications for surgery: cervical radiculopathy: symptoms persistent for longer than 6 weeks despite conservative management and progressive symptoms or progressive neurologic deficit regardless of symptom duration; (2) cervical myelopathy: symptomatic regardless of duration; or (3) cervical instability	Drinking history 49.46%	Smoking history, 21.27%	Surgical: patients undergoing surgery fir degenerative cervical spine disease at the neurosurgery spine clinic	Heterogenous	Patients' self-reported height and weight at the initial clinic visit were used to calculate BMI using the formula: BMI (kg/m2) = body weight (kg)/(body height [m])2. Patients were classified as underweight (<18.5), normal (18.5–24.9), overweight (25–29.9), obese class I (30–34.9), obese class II (35–39.9), and obese class III (≥40) according to guidelines established by the World Health Organiza…	All questionnaires were completed by the patients either at the outpatient center or at home and returned by mail. Surgeons completed the surgeon ratings after the patient visit. The surgeon ratings were collected on a seven-point Likert-type scale in which the attending surgeon evaluated patient improvement after surgery. It ranges from 1 to 7, where 1 means “very much improved,” 2 indicates “mu…	Obese patients had worse postoperative PRO scores and less overall patient-rated improvement compared with nonobese patients. Percentage of patients under each BMI class: decrease in improvement postoperatively was BMI dependent because normal-weight patients consistently had the greatest improvement in the self-rated scales that evaluated physical performance (NDI, VAS, and PCS), whereas overwei…	Found a positive correlation between BMI and VAS at 6 months (R = 0.298, P < 0.05) and between BMI and change in Neck Disability Index (R = 0.385, P < 0.01), suggesting that obese patients had less improvement and more pain 6 months postoperatively than nonobese patients. The mean changes in NDI scores for normal weight, overweight, and obese patients were, respectively, −9.40 (± 9.53), −5.15 (± …	There was a positive correlation between smoking habit and complications (R = 0.356, P < 0.001), but they were unable to find a correlation between BMI and surgical complications (R = 0.06, P = 0.12) or between BMI and age (R = −0.07, P = 0.18).		Obese patients had worse postoperative patient-reported outcome scores and less overall patient-rated improvement compared with nonobese patients. Patients with BMI >25 reported less improvement after surgery both in the patients' and in the surgeons' perspectives. Although the patients from all three BMI categories here analyzed (normal-weight, overweight, and obese) clearly benefited from surgi…	Funded by Spine Education and Research fund at The University of Chicago
BOTH	Prevalence of and risk factors for Modic change in patients with symptomatic cervical spondylosis: An observational study	Bai	J	2018	Retrospective	Cohort		GRADE assessment	No	Single-centre	498 (46 patients (9.24%) had MC, and the other 452 (90.76%) did not)	China	2014-2017	53.6+/-8.9	271 to 227: in modic group: 22:24. In nonmodic group: 249:203. P value: 0.356 (not significant)					64.1+/-10.7 in MC group. 61.6+/-11.3 in nonMC group (P value= 0.152, NOT significant)		MC group mean BMI: 24.7+/-3.1. NonMC group BMI: 22.3+/-3.4. (P value<0.001= significiant)	HDL/LDL/TRIG levels not significantly different between modic and nonmodic groups (P values, 0.356, 0.478, 0.379 respectively)	Alcohol history: 11/46 in MC group. 132/452 in nonmodic group	Smoking: 18/46 in modic group, 197/452 in nonmodic group.					The prevalence of MC in patients with cervical spondylosis was 9.24%. The MC was most frequent at C5–6, followed by C6–7, C4–5, and C3–4. The proportion of Type 1 MC in patients with neck pain was significantly higher than that in patients without neck pain (46.2% vs 13.6%, P=0.027). However, none of the variables associated with fat metabolism showed a significant difference between Type 1 and T…	In patients with MC, 25 patients had symptoms of neck pain, and 21 did not. The proportion of Type 1 MC in patients with neck pain was 46.2%, which was significantly higher than that in patients without neck pain (13.6%), and the P-value was 0.027. the weight in patients with MC (64.1±10.7) was higher than that in patients without MC (61.6±11.3), although we cannot demonstrate a statistically sig…	-	-	It appears that advanced age and high BMI were two factors that may be responsible for cervical MC. Type 1 MC is associated with the prevalence of neck pain. However, we cannot confirm that Type 2 MC is correlated with fat metabolism	No funding stated
BOTH	Clinical and surgical predictors of perioperative complications in patients with degenerative cervical myelopathy: Results from the multicenter, prospective aospine international study on 479 patients	Tetreault	L	2015	Prospective	Cohort		GRADE assessment	No	Multi-centre	479	16 global spine centres in four continents: 150 (31.32%) from the Asia-Pacific region, 126 (26.30%) from 5 European sites, 123 (25.68%) from North America and 80 (16.70%) from three sites in South America	2007-2011	Mean age: mean age 56.4 ± 11.9 years. Range: 21-87	64.72:35.28%	-	-	-	12.53% (60 patients) had pre-existing DM: 42 were mild, 16 moderate, 1 severe and 1 had an unspecified severity			The average body mass index of this population (n = 332) was 25.8 ± 4.6 kg/m2 (range: 14.2-41.1 kg/m2), which is classified as “overweight” according to WHO	The most common types of comorbidities were related to the cardiovascular system (56.49%). Sixty patients (12.53%) had preexisting diabetes mellitus: 42 were mild, 16 moderate, 1 severe, and 1 had an unspecified severity. Other, less relevant/less significant: Respiratory: 8.81%. Gastrointestinal: 15.09%/ Psychiatric: 7.97%/ Rheumatological: 2.94%. The most common diagnosis was spondylosis (75.99…		27.35% smoke	Surgical: With respect to surgical technique, 57.74% of patients were treated anteriorly and 39.96% were treated posteriorly. A minority (2.30%) underwent a 2-stage anteroposterior surgery. The mean number of levels decompressed was 3.7 ± 1.3 (range: 1-7) and the mean operative duration was 178 ± 80 minutes (range: 45-495 minutes	Heterogenous	Clinical and surgical predictors of perioperative complications in CSM patients		Final logistic regression model: According to the final model, patients were at an increased risk of perioperative complications if they had a diagnosis of OPLL (OR = 1.75, P = .040), concomitant diabetes mellitus (OR = 1.96, P = .060), a greater number of comorbidities (OR = 1.20, P = .069), and a longer operative duration (OR = 1.07, P = .002)	Patients with complications were on average older (57.9 ± 10.9 years) and had a higher body mass index (BMI) (26.7 ± 4.6 kg/m2) in comparison with patients without complications (56.1 ± 12.1 years, 25.60 ± 4.54 kg/m2), although these relationships did not reach statistical significance (age, odds ratio [OR] = 1.01, P = .21; BMI, OR = 1.05, P = .10). Univariately, the major clinical risk factors f…	Diabetic patients were at a greater risk of dysphagia/dysphonia (18.33%) than patients without diabetes mellitus (2.63%, P < .001).		Surgical CSM patients have a higher risk of perioperative complications if they have a greater number of comorbidities, coexisting diabetes mellitus, OPLL, and a longer operative duration. Surgeons can use this information to discuss the risks and benefits of surgery with patients, to plan case-specific preventive strategies, and to ensure appropriate management in the perioperative period.	No funding stated
BOTH	Incidence, risk factors, and mortality associated with aspiration in cervical spine surgery	Fineberg	S	2013	Retrospective	Cohort		GRADE assessment	No	Multi-centre	202694	Analysis of ethnic distribution demonstrated the overall sample population to be predominantly Caucasian with a trend toward more African-Americans aspirating (11.9% vs. 8.4% of all patients, P = 0.006). Only in the PCD cohort did patients with aspiration have a significantly lower distribution of Caucasian ethnicity (71.9% vs. 84.7%) and greater distribution of African-American ethnicity (18.8% …	2002-2009	Patients experiencing aspiration pneumonia were on average 7.8 years older than nonaffected patients (60.1 vs. 52.3 yr; P < 0.001). ACF-treated patients with aspiration were a mean of 7.4 years older, PCD-treated patients were 7.3 years older, and PCF-treated patients were 4.6 years older than patients without aspiration (P < 0.001. In addition to older age, patients with aspiration demonstrated …	There was an overall significant trend of more males experiencing aspiration than females (55.4% males vs. 44.6% females) despite the majority (51.0%) of all patients being female (P < 0.001). Males were more often afflicted with aspiration across all cohorts, but this only approached significance in the ACF group (P < 0.003).	Analysis of ethnic distribution demonstrated the overall sample population to be predominantly Caucasian with a trend toward more African-Americans aspirating (11.9% vs. 8.4% of all patients, P = 0.006). Only in the PCD cohort did patients with aspiration have a significantly lower distribution of Caucasian ethnicity (71.9% vs. 84.7%) and greater distribution of African-American ethnicity (18.8% …	-	-	-	Weight loss significant: (OR = 8.3; CI = 5.6-12.3),P<0.001	-	-	-	-	-	Surgical: 166,633 were anterior cervical fusions (82.2%), 13,298 were posterior cervical fusions (6.6%), and 22,764 were posterior cervical decompressions (11.2%).	Heterogenous	Patient demographics (e.g., age, sex, and race) and comorbid conditions were assessed in each surgical cohort. Outcomes measures included length of stay (LOS), hospital costs, and inhospital mortality (per 1000 cases). Data from the NIS Disease Severity Measure Files were used to calculate a modified Charlson Comorbidity Index (CCI). The CCI predicts patients' 10-year mortality based on 22 differ…		Patients affected by aspiration were significantly older, more frequently male, and had greater comorbidities than unaffected patients (P < 0.001). Patients diagnosed with aspiration demonstrated significantly greater length of stay, costs, and mortality (P < 0.001). Logistic regression analysis demonstrated independent predictors of aspiration to include advanced age (>=65 yr), male sex, congest…	In addition to older age, patients with aspiration demonstrated significantly greater comorbidity index scores (3.35 with aspiration vs. 2.09 without aspiration; P < 0.001). Significantly greater CCI scores in patients with aspiration were also present across all procedural cohorts (P < 0.001). Multiple comorbid conditions demonstrated increased risk for aspiration (P <= 0.001) including weight l…			Patients most commonly affected by aspiration were older males with greater comorbidity. Hospital courses complicated by aspiration had greater length of stay, costs, and mortality. Identification of patients with risk factors for aspiration may assist in early diagnosis and treatment to prevent further morbidity and mortality.	No funding
nutrition	Perioperative malnutrition and its relationship to length of stay and complications in patients undergoing surgery for cervical myelopathy	Jian	G	2017	Retrospective	Cohort		GRADE assessment	No	Single-centre	55: 18 (33%) were in the 'low prealbumin' category, whilst 37 patients (67%) were in the 'normal prealbumin' category	USA	Over a five year period	Mean age in low prealbumin group: 58.1+/-15.0. Mean age in normal prealbumin group: 60.5+/-11.1. P=0.501 (not significant)	Low prealbumin group: 56:44%. Normal albumin grop: 57:43%	-	-	-	Low prealbumin group: 39% type II DM. Normal prealbumin group: 19% Type II diabetes. P=0.111. Not signfiicant (since P<0.05 is signficant)	-	-	Low prealbumin group: mean BMI: 29.6+/-9.8. Normal prealbumin group: 29.2+/-6.0. P=0.843. Not significant	Preop corticosteroid use: 17% in low prealbumin group and 14% in normal prealbumin group. P=0.756 (not significant)	-	Tobacco use: 17% in low prealbumin group. 24% in normal prealbumin group. P=0.519: not significant, since P<0.05 is signficant.			Patients’ prealbumin levels were measured within 4 days of surgery; they were divided into low and normal groups (threshold 15 mg/dL).	Demographic, clinical, operative, and postoperative parameters were correlated with prealbumin levels by utilizing univariate and multivariable analyses. Post op complications measured include: those requiring medical intervention (e.g., antibiotics for infection) and/or those requiring surgical/procedural intervention (e.g., feeding tube placement, return to surgery for wound debridement).	In our univariate analysis, patients in the low prealbumin group had significantly longer hospital stays vs. the normal prealbumin group; the former had median LOS of 6 days (interquartile range of 7.75 days) and the latter had median LOS of 3 days (interquartile range of 2 days, U = 90.5, P < 0.001). The low prealbumin group also had more postoperative complications (33% vs. 0%, P < 0.001) and p…	In our univariate analysis, patients in the low prealbumin group had significantly longer hospital stays vs. the normal prealbumin group; the former had median LOS of 6 days (interquartile range of 7.75 days) and the latter had median LOS of 3 days (interquartile range of 2 days, U = 90.5, P < 0.001). The low prealbumin group also had more postoperative complications (33% vs. 0%, P < 0.001) and p…	-	-	Low prealbumin levels were associated with prolonged LOS after surgery for cervical myelopathy. We need to better define the effects of malnutrition in patients with cervical myelopathy in the future. They state in their discussion that, in the future, spinal surgeons should consider nutritional/protein supplementation prior to and/or immediately after cervical spine and other spinal surgeries.	No funding
nutrition	Oral creatine supplementation enhances upper extremity work capacity in persons with cervical-level spinal cord injury	Jacobs	P	2002	Randomised double-blind, placebo-controlled, crossover design study			GRADE assessment	No	Single-centre	16 with complete cervical SCI (C5-7)	USA	Consists of 2 treatment phases lasting for 7 days, separated by a 21-day washout period.	Mean ageL 35.3+/-8.6. Range: 22-53	100% male	-	-	-	N	Mean body mass: 71.4+/-11.3	-	-	-	-	-	Non surgical	All men have complete SCI levels C5-7, ASA classes A and B. Mean injury duration in group 1 (with creatinine first): 6.1+/13.1 yr, vs in group 2 (placebo first): 9.4+/-8.7	Subjects were randomly assigned to 1 of 2 groups and received either 20g/d of creatine monohydrate supplement powder or placebo maltodextrin powder for the first treatment phase; the treatment was reversed in the second phase. Main objective: examine the effects of short-term creatine monohydrate supplementation on the upper extremity work capacity of persons with cervical-level spinal cord injur…	Main Outcome Measures: Peak power output, time to fatigue, heart rate, and metabolic measurements, including oxygen uptake (V̇O2), minute ventilation, tidal volume (VT), and respiration frequency	There were no significant differences between groups in subject age, body mass, or duration of SCI. Significantly greater values of VO2, VCO2, and VT at peak effort after creatine supplementation (P <.001)	No significant treatment effects were noted between baseline, either supplement, or washout tests in the measures of HR, respiratory exchange ratio (RER), or minute ventilation (V̇E). However, significant differences were observed among these assessment points in the measures of oxygen uptake (V̇O2), carbon dioxide production (V̇CO2), tidal volume (VT), and ventilatory frequency (f) (P values <.0…	-	-	Creatine supplementation enhances the exercise capacity in persons with complete cervical-level SCI and may promote greater exercise training benefits	No funding
nutrition	Surgical site infections following operative management of cervical spondylotic myelopathy: prevalence, predictors of occurence, and influence on peri-operative outcomes	Jalai	C	2016	Retrospective	Retrospective review of the prospectively collected NSQIP database		GRADE assessment	No	Multi-centre	3057: Post-operative SSIs were identified in 35 of 3057 patients (1.15 %)	USA database	2010-2012	Mean age: 60.71 ± 11.50 years. SSI group: 56.54, No SSI group: 60.75. P value=0.031. AGE IS SIGNIFICANT					No SSI group= 18.9% diabetes. SSI group: 22.9% diabetes. P value= 0.341 (not significant)			Mean BMI: 29.16 ± 6.96 kg/m2	Cardiac comorbidity (P=0.558), pulmonary comorbidity (P=0.357) and hypertension (P=0.424) are not significant (P<0.05 if significant). Steroid use (P=0.270) not significant. Morbid obesity (P=0.334) not significant. BMI>=30 (P=0.207) not significant. BUT BMI in SSI group (31.60) compared to that in no SSI group (29.14) was significantly different (P=0.037). Superficial surgical site infection com…		No SSI group: 27.8% smoking history. SSI group: 37.1% smoking history (P=0.149). Not significant (significance: P<0.05)	Surgical	Heterogenous	Patient demographics	Primary outcome measure in this study included the development of an SSI. For the purposes of this study, infections were categorized as follows: superficial surgical site infections (sSSIs), deep incisional SSI involving fascial and muscle layers (dSSI) and organ space SSI involving any part of the anatomy besides the operative incision [peri-spinal (PS) for this study]	3057 patients were included in this analysis. Overall infection rate was 1.15 % (35/3057), of which 54.3 % (19/35) were superficial SSIs, 28.6 % (10/35) were deep incisional SSI, and 20 % (7/35) were peri-spinal SSI. Logistic regression revealed factors associated with SSI included: higher BMI [OR 1.162 (CI 1.269–1.064), p = 0.001] and operative time ≥208 min [OR 4.769 (CI 20.220–1.125), p = 0.03…	3057 patients were included in this analysis. Overall infection rate was 1.15 % (35/3057), of which 54.3 % (19/35) were superficial SSIs, 28.6 % (10/35) were deep incisional SSI, and 20 % (7/35) were peri-spinal SSI. Logistic regression revealed factors associated with SSI included: higher BMI [OR 1.162 (CI 1.269–1.064), p = 0.001] and operative time ≥208 min [OR 4.769 (CI 20.220–1.125), p = 0.03…	-	-	The overall SSI rate for the examined CSM cohort was 1.15 %. This study identified increased BMI and operative time ≥208 min as predictors of infection in surgical CSM patients. this analysis did not identify smoking history, steroid use, comorbid conditions, obesity or diabetes as associated with increased risk of SSIs. This information should be carefully considered in delivering patient educat…	No funding stated
nutrition	Risk factors for false positive transcranial motor evoked potential monitoring alerts during surgical treatment of cervical myelopathy	Kim	D	2007	Retrospective	Conseqcutive series review		GRADE assessment	No	Single-centre	52	USA	One year	Mean age: 60 years (range 36-82)	1.1 to 1	-	-	-	-	191lbs (range 120-290)		Mean BMI between the two groups: (BMI 35.0 vs. 28.8, P = 0.032. Group 2 were pateints with false positive TcMEP alerts during surgery, whereas group 1 were the remaining study population. All 5 patients in group 2 demonstrated a BMI >30, meeting the National Institutes of Health criteria for obesity based on BMI measurement.		-	-	Surgical: number of operated levels (avg) was 3.1 (range 1-6). Among 24 anterior procedures, the avg no of levels was 2.0 (range 1-4). Among 26 posterior procedures the avg no of levels was 3.9 (range 3-6). Avg duration of surgery was 100 mins (range 110-446)	Heterogenous	For each patient, a comprehensive chart review was performed and standard demographic and clinical data were recorded, including age, sex, height, weight, medical comorbidities, preoperative medications, and smoking status	Intraoperative neuromonitoring data for 52 consecutive patients undergoing surgery for cervical myelopathy were reviewed. All major TcMEP alerts were identified.	Six of 52 patients (12%) experienced a major TcMEP alert consisting of sustained >80% loss of amplitude. There were no somatosensory-evoked potential (SSEP)-related alerts. In 2 cases, an intraoperative wake-up test was negative and in 3 cases, surgery was completed without a wake-up test and without recovery of TcMEP signals. No new postoperative neurologic deficits were observed in these patien…	Patients experiencing false positive TcMEP alerts during surgery (group 2) were compared with the remaining patients in the overall study population (group 1). With respect to the primary variable of interest, BMI, there was a statistically significant difference between groups, with group 2 patients demonstrating a higher rate of obesity (BMI 35.0 vs. 28.8, P = 0.032; All 5 patients in group 2 d…	-	-	In this series of cervical myelopathy patients, sensitivity and specificity of TcMEP for detection of clinically significant intraoperative cord injury were 100% and 90%, respectively. Sensitivity and specificity of SSEP were 0% and 100%, respectively. The positive predictive value of a TcMEP alert was 17%. Possible risk factors for false positive TcMEP alerts include obesity and increased length…	Institutional funds were received in support of this work. No benefits in any form have been received
BOTH	Hemostatic function to regulate perioperative bleeding in patients undergoing spinal surgery: A prospective observational study	Kimura	A	2017	Prospective	Observational Study		GRADE assessment	The authors have the following financial conflicts of interest to declare: Tsukasa Ohmori (T.O.) has received research funding from Bayer AG.	Single-centre	107	Japan	2010-2013	Mean age: 65.6+/-10.5	65 to 39	-	-	-	DM: 21.2% (22 patients)	61.1+/-13.9kg	-	23.7+/-3.7	Hypertension (43.4%), RA (4.8%), Haemodialysis (5.8%)			Surgical: 107 consecutive patients undergoing cervical laminoplasty for compressive cervical myelopathy. double-door laminoplasty	Heterogenous	Investigate the mechanism of hemostasis in a traumatic bleeding such as an operation by measuring a variety of laboratory tests in a prospective cohort		PAI-1 is the most important factor to determine the intraoperative bleeding volume among the variables. On the other hand, body weight was the most important predictor in determining postoperative bleeding volume. The hemostatic tests including α2-PI, platelet count, and collagen-induced platelet aggregation were also associated with postoperative bleeding volume.	There were significant positive correlations between PAI-1 and body weight (r = 0.2987, P = 0.002) and between PAI-1 concentration and BMI (r = 0.3031, P = 0.0017). no significant correlation between PAI-1 and total cholesterol levels (r = −0.038, P = 0.698). To examine the synergistic effect of low PAI-1 and obesity on intraoperative bleeding volume, they categorized the parent population into f…			Obese patients are also known to be at higher risk for thromboembolism. We should discriminate individuals at higher risk of bleeding from obese patients before surgery. The individualized therapy targeting obese patients seems to be particularly important in patients undergoing total hip arthroplasty and total knee arthroplasty, where antithrombotic prophylaxis is recommended to prevent venous t…	The authors have the following financial conflicts of interest to declare: Tsukasa Ohmori (T.O.) has received research funding from Bayer AG.
nutrition	Estimated Prevalence of Obstructive Sleep Apnea-Hypopnea Syndrome After Cervical Cord Injury	Leduc	B	2007	Cross-sectional study			GRADE assessment	No	Single-centre	41 (22 OSAHS, 19 no OSAHS)	Canada	overnight polysomnography was undertaken. Patients had cervical cord injury of more than 6 months in duration.	Mean age: 42.5+/-11.1 (range: 22-67)	83:17%	-	-	-	-	-	-	Healthy weight is defined by a BMI ranging from 20 to 24.9kg/m2, overweight by a BMI of 25 to 29.9kg/m2, and obesity by a BMI 30kg/m2 or more. Multiple logistic regression made it possible to identify the variables that predict OSAHA successfully: this includes BMI ≥30kg/m2 (OR=34; 95% CI, 1.6–744.8; P=.03),	Average duration post-SCI: 14.4±11.6 (0.5−38) yrs	-	-	Non-surgical	Heterogenous: average duration post SCI: 14.4±11.6 (0.5−38) yrs. Etiology or TRAUMA: behicular (34%), work (19%), Sports and recreation (32%) and Falls (15%). Level of lesion: C4-C8. Majority had ASIA grade of A (51%)	Medical history, physical exam, and full in home overnight polysomnography were undertaken. Data were collected on characteristics of spinal cord injury, current medication, sleeping habits, daytime sleepiness, body mass index (BMI), and neck circumference.	Presence or absence of OSAHS as defined by the American Academy of Sleep Medicine criteria (1999).	Twenty-two (53%) patients (95% confidence interval [CI], 38.4%–68.9%) had OSAHS. Daytime sleepiness (odds ratio [OR], 41.1; 95% CI, 2.3–739.7; P=.02), BMI of 30kg/m2 or higher (OR=17.2; 95% CI, 1.4–206.4; P=.03), and 3 or more awakenings during sleep (OR=34; 95% CI, 1.6–744.8; P=.03) were the best predictive factors of OSAHS obtained by a forward stepwise multiple logistic regression.	The following clinical factors were associated with OSAHS: BMI (P=.02), obesity (P=.02), and neck size (P=.04). Three dichotomized clinical variables were obtained by a forward stepwise multiple logistic regression to predict OSAHS successfully: sleepiness (presence, absence), the BMI <30kg/m2, ≥30kg/m2, and the number of awakenings during sleep (<3, ≥3). Thus, the predictive model, which include…	-	-	The estimated prevalence of OSAHS is high after cervical cord injury. OSAHS should be suspected, especially in patients with daytime sleepiness, obesity, and frequent awakenings during sleep.	No funding, but 'Supported by the Fondation pour la Recherche sur la Moelle Epiniere'
nutrition	Using a machine learning approach to predict outcome after surgery for degenerative cervical myelopathy	Zamir	G	2019	Post-hoc analysis of 757 patients with DCM enrolled in the prospective,multicentre cohort studies			GRADE assessment	No	Multi-centre	605	Netherlands	Outcome measures were assessed at 6-months, 12-months, and 24-months after surgery. Of the 757, 605 patients with 6-month follow-up, 583 with 12-month follow-up, and 539 with 24-month follow-up.	Mean age: 56 (IQR: 48-64)	62.7:37.3%	-	-	-	-	-	-	-	HTN: 38.6%, Cardiovascular: 17%, Diabetes: 13.3%, GI disease: 12.4%, Psychiatric: 11.0%, Resp disease: 9.1%,	-	Current smoker: 36.8%	Surgical: Patients were treated anteriorly by cervical discectomy and/or corpectomy with fusion, or posteriorly, by laminectomy with or without instrumented fusion or laminoplasty, or by a combined circumferential approach.		Baseline data included variables pertaining to patient demographics (e.g., age, sex, weight, height, race, education, etc.), clinical presentation (e.g., symptoms, signs, causative pathology, etc.), surgical treatment (e.g., approach, number of cervical levels operated on, operation duration, etc.), and detailed medical co-morbidities (previous MI, smoking history, cardiac pathology, psychiatric …	Outcome measures were assessed at 6-months, 12-months, and 24-months after surgery. The primary outcome measure was an improvement in quality of life as measured by the SF-6D score, derived from the SF-36 questionnaire. An improvement in quality of life was defined as an increase in the SF-6D score by 0.03, which represents the minimal clinically important difference (MCID). The secondary outcome…	The best performing predictive model used a random forest structure and had an average area under the curve (AUC) of 0.70, classification accuracy of 77%, and sensitivity of 78% when evaluated on a testing cohort that was not used for model training. Worse pre-operative disease severity, longer duration of DCM symptoms, older age, higher body weight, and current smoking status were associated wit…	RF model identified longer duration of DCM symptoms, worse pre-operative disease severity, higher age, greater body weight, and current smoking status as being associated with worse surgical outcomes. A previously published logistic regression model identified higher age, longer duration of DCM symptoms, current smoking status, psychiatric comorbidities, and gait impairment as being associated wi…	-	-	see 10c	No funding: The authors received no specific funding for this work. The original studies were sponsored by AOSpine North America (CSM-NA) and AOSpine International (CSM-I)
nutrition	Risk factors and functional outcomes of re-intubation after anterior cervical spine surgery: Results from aospine north america multicenter study on 8,887 patients	Nagoshi	N	2015	Retrospective	Cohort		GRADE assessment	No	Multi-centre	8887	USA	2005-2011: all patients had re-intubation within 30 days after surgery	Mean age: 48.89+/-11.76 (reintubation group). 57.07+/-12.18 (control group). P=0.0104 (Significant)	55.56:44.44 (re-intubation group) vs 57.43:42.57 (control group). P value: 0.6796 (Not significant)	-	-	-	-	-	-	32.15+/-8.65 (re-intubation group) vs 29.79 +/-6.69 (control group). P=0.0002 (Significant)		-	-	Surgical: Patients who had re-intubation within 30 days after surgery and required an anterior hematoma/edema evacuation were identified	Heterogenous	Patients who had re-intubation within 30 days after surgery and required an anterior hematoma/edema evacuation were identified	Based on patient records, the following data were extracted: age, body mass index (BMI), smoking history, diagnosis, duration of operative time, blood loss, fusion levels, and duration of hospital stay. As a control group to analyze risk factors, we used data from 148 complication-free patients treated anteriorly who were registered in the AOSpine North America Cervical Spondylotic Myelopathy stu…	see 10c.	Nine cases of a postoperative re-intubation were identified, representing an incidence of 0.10%. Patients’ diagnoses were radiculopathy (n = 5), degenerative disc disease (n = 4), myelopathy (n = 4) and infection (n = 1). Two patients (22.2%) were smokers: one a current smoker and the other a previous smoker. With respect to risk factors, patients with re-intubation had a significantly higher BMI…	-	-	This large multicenter study demonstrated that re-intubation is an extremely rare complication, occurring in 10 out of 10,000 patients undergoing anterior cervical spinesurgery. Relative to a control group, obesity and blood loss were major risk factors for this complication
nutrition	Impact of Obesity on Outcomes in Adults Undergoing Elective Posterior Cervical Fusion	Phan	K	2017	Retrospective	Retrospective study of prospectively collected data.		GRADE assessment	No	Multi-centre	524: 322 (61.5%) were classified as nonobese with a BMI of 30 or lesser, compared with 202 (38.5%) patients with obesity with a BMI greater than 30	Australia	2005-2012	18-64yr: 65.53% (non obese), >=65yr: 34.47%. 18-64yr: 68.81% (obese) and >=65: 31.19% (obese). No significant difference between obese and nonobese patietns. age 65 years or older (34.5% vs. 31.2%, P = 0.44). P=0.4372 (not significant)		No significant difference between obese and non-obese patients. Racial distributions (P = 0.75),			No significant difference between obese and non-obese patients: Diabetes (14.6% vs. 20.8%, P = 0.07)			322 (61.5%) were classified as nonobese with a BMI of 30 or lesser, compared with 202 (38.5%) patients with obesity with a BMI greater than 30		No significant difference: alcohol users (7.8% vs. 4.5%, P = 0.13)	No significant difference between obese/non-obese patients: smokers (33.2% vs. 25.3%, P = 0.05),	Surgical	Heterogenous	Obese patients vs not obese patients	Univariate analysis and multivariate logistic regression were used to analyze the effect of obesity on postoperative morbidity and mortality.	In terms of baseline characteristics, there was no significant difference between nonobese and obese patients cohorts in terms of proportion of women (42.9% vs. 49.0%, P = 0.17), racial distributions (P = 0.75), age 65 years or older (34.5% vs. 31.2%, P = 0.44), diabetes (14.6% vs. 20.8%, P = 0.07), smokers (33.2% vs. 25.3%, P = 0.05), and alcohol users (7.8% vs. 4.5%, P = 0.13).	Patients with obesity had a significantly higher proportion of patients with American Society of Anesthesiologists class 3 or higher (66.8% vs. 53.4%, P = 0.002), dyspnea (11.9% vs. 6.2%, P = 0.02), but lower proportion of patients with dependent functional status before surgery (7.4% vs. 13.0%, P = 0.04). In terms of comorbidities, patients with obesity undergoing posterior cervical fusion had a…			The present study demonstrated that patients with obesity can safely undergo posterior cervical fusion surgery. Although obesity predisposed to an elevated risk of VTE, postoperative mortality and morbidity were otherwise not significantly increased in this population. study showed obesity to be an independent predictor of postoperative DVT/PE, increasing the risk more than six fold. The magnitud…	No funding stated
BOTH	Readmission rates, reasons, and risk factors following anterior cervical fusion for cervical spondylosis in patients above 65 years of age	Puvanesarajah	V	2016	Retrospective	Cohort		GRADE assessment	No	Multi-centre	45284	USA	2005-2012	10,574 (23.4%) were 75 years of age or older.	47.6:52.4%	-	-	-	DM: 38.3% (1-2 level) vs 37.5% (>=3 level): P=0.111 (not significant)				Comorbidities were not significantly different between those operated at 1-2 levels and those operated at >=3 levels	-	41.2% of those with 1-2 level, and 42.5% of those with >=3 level. P=0.006 (Significant).	Surgical: Forty-five thousand two hundred eighty-four patients treated with one to two-level and 12,103 patients with >=three-level anterior cervical fusion (ACF) were identified and included in two study cohorts	Heterogenous	Reasons for and rates of readmission were determined within 30 days, 90 days, and one-year postoperatively	Risk factors for medical, surgical, and all 30-day readmissions were also determined, selecting from various comorbidities, demographics, and surgical variables	Readmission rates of 1.0% to 1.4%, 2.7% to 3.6%, and 13.2% to 14.1% were observed within 30 days, 90 days, and one year. Within 30 days, over 30% of patients from both study cohorts were readmitted for surgical reasons. Of surgical reasons for 30-day readmission, hematoma/seroma diagnoses were the most frequent (11.4%-15.4% of all readmissions). Male gender, diabetes mellitus, chronic pulmonary d…	BMP usage and same-day transfusion rates were significantly increased in patients treated with >=three-level ACF (P < 0.0001). Patients treated with one to two-level ACF were less likely to have inpatient stays greater than one day (P < 0.0001). On multivariate analysis, male gender [odds ratio (OR) 1.94, 95% confidence interval (95% CI) 1.53-2.48], diabetes mellitus (OR 1.40, 95% CI 1.15-1.71), …			Unplanned 30-day readmission rates following primary, elective ACF in elderly patients is low and often due to medical reasons. Frequent surgical reasons for 30-day readmission include hematoma/seroma formation. Male gender and various comorbid diagnoses are significant predictors of all-cause readmissions within 30 days.	No funding
nutrition	Does obesity correlate with worse patient-reported outcomes following elective anterior cervical discectomy and fusion?	Sielatycki	J	2016	Retrospective	Cohort		GRADE assessment	No	Single-centre	299: 80 obese (27%) and 219 nonobese (73%)	USA	2010-2014	Mean age in <35BMI: 52.8+/-10.3. Mran age in >=35BMI: 51.3+/-9.2 (P value 0.92, not significant)	57:43 in <35BMI. 45:55 in >=35BMI group	-	-	-	22% in <35 BMI vs 39% in >=35BMI group. P value: 0.03 (expected to be significant)			Patients were divided into groups with a body mass index ≥35.	The obese patients had significantly greater comorbidities, including diabetes (39% vs 22%, P = .03), hypertension (54% vs 43%, P = .002), and a higher rate of American Society of Anesthesiologists grade greater than 2 (79% vs 48%, P < .001). Other comorbidities present but not significantly different between both groups: CAD, MI, previious surgery, herniated disc, spondilolisthesis.			Surgical: length of surgery in <35BMI group: 158.4+/-58.4 mins. In >=35BMI group: 173.1+/-72.4mins. P value: 0.11. Not significant	Heterogenous	Patients were divided into groups with a body mass index ≥35. [Patients were defined as “obese” with a BMI ≥35, based on the World Health Organization definition of class II obesity]. The Neck Disability Index (NDI), Short-Form 12 (SF-12) physical and mental component scales (PCS and MCS), EuroQol-5D (EQ-5D), Numerical Rating Scale (NRS) for pain, and modified Japanese Orthopaedic Association (mJ…	PROs were collected in person or by telephone interview at baseline and at 3 and 12 months postoperatively	At baseline, obesity was associated with worse myelopathy (modified Japanese Orthopaedic Association score: 10.7 vs 12.2, P = .01), general physical health (SF-12 physical component scale score: 28.7 vs 31.8, P = .02), and general mental health (SF-12 mental component scale score: 38.9 vs 42.3, P = .04). All PROs improved significantly following surgery in both groups. There was no difference in …	The obese patients had significantly greater comorbidities, including diabetes (39% vs 22%, P = .03), hypertension (54% vs 43%, P = .002), and a higher rate of American Society of Anesthesiologists grade greater than 2 (79% vs 48%, P < .001). All PROs improved significantly over the course of 12 months in both BMI groups (P<0.001). At baseline, obese patients (BMI ≥35) had worse myelopathy sympto…			Obesity was not associated with less improvement in PROs following ACDF. There was no difference in the proportion of patients satisfied with surgery and those achieving a minimal clinically important difference across all PROs. Obese patients may therefore achieve meaningful improvement following elective ACDF: used longitudinal registry outcome data to investigate the association between obesit…	No external sources of funding
nutrition	Risk factors in cervical spondylosis	Singh	S	2013	Cross-sectional, hospital-based, clinico-radiological study	Case-control		GRADE assessment	No	Single-centre	200	India	Not mentioned	Mean age: G1: 49.76+/-11.30yr. G2: 45.82 ± 11.35 years, G3: 39.38 ± 14.35 years,		Mongoloid vs non-mongoloid race. Yates corrected P vaue: 0.31: not significantly different between G1 and G3/control groups	Occupation divided as: household workers vs outdoor workers vs manual labourers, vs head load carriers. Yates corrected P value: 0.72- not signficantly different between G1 and G3/control groups	-	-	G1 Mean weight: 55.32 ± 11.04 kg. G2 mean weight: 55.86 ± 10.78 kg. G3 mean weight: 55.60 ± 9.06 kg	G1 mean height: 156.58 ± 8.84 cm. G2 mean height: 156.14 ± 9.22 cm. G3 mean height: 159.54 ± 8.17 cm					Non-surgical	Heterogenous	Detailed history, clinical examination for assessing cervical spine dysfunction was performed. Patients divided into symptomatic (G1: CSM, G2: complaints of neck pain not controlled with treatment, G3: controls who had no report of symptoms/signs related to cervical spondylosis) vs asymptomatic group. Race, age, sex, height, weight and occupation of the subjects were noted	All were subjected to a lateral projection radiograph of cervical spine: The mid-sagittal canal diameter (MSD), sagittal vertebral body diameter (VBD) and the canal-body ratio (CBR) were recorded. The average distance measured was rounded off to the nearest 0.5 mm. The statistical analysis was done in Epi-info 2000 program.	VBD not signfiicantly different between the three groups	The comparison of clinical group I (radiculopathy) with the control group (clinical group III) for differences in age, height, weight, sex, race and occupation was done and it was found that the controls were significantly younger (p-value < 0.01) and taller than cases (p-value < 0.05): Age: Age 49.76 ± 11.30 yrs (G1) vs 39.38 ± 14.35 yrs (G3/controls). P value: 0.0000. Height: 156.58 ± 8.84 cm(G…	-	-	This study concluded that variations in canal–body ratio, canal diameter, vertebral body diameter of the cervical vertebrae and race, weight and height of the patients are not the risk factors of cervical spondylosis. Age, gender and occupation are the only risk factors for having cervical spondylosis. The identification of risk factors would help clinicians to identify the patient at risk and im…
BOTH	Serum oxidative stress influences neurological recovery after surgery to treat acutely worsening symptoms of compression myelopathy: A cross-sectional human study	Hiroshi	T	2019	Cross-sectional study			GRADE assessment	No	Single-centre	36 (all serum samples) collected preoperatively from patients treated for acutely worsening compression myelopathy (AM-20 patients) and chronic compression myelopathy (CM- 16 patients)	Japan	Period not defined	AM group: 67.2+/-12.5 (35-86). CM group: 67.8+/-10.3 (49-84). P value: 0.878 (not signficant)	12:8 (AM group) vs 13:3 (CM group)	-	-	-	5/20 (AM group), vs 8/16 (CM group)	-	-	AM group: 24.6 ± 5.0 (17.5–36.0) vs CM group: 24.5 ± 3.7 (19.2–33.2). P value: 0.924	-	-	Never/Past/Now: 8/9/3 (AM group) vs 5/8/3 (CM group)	Surgical canditates: Surgical treatment was recommended for all the patients with cervical compression myelopathy in this study	Heterogenous	AM vs CM patients. Patient characteristic noted. The mean JOA score and recovery rate noted	A recently developed method for measuring derivatives of reactive oxygen metabolites (ROM) in serum, referred to as the d-ROM test, was used to evaluate reactive oxygen species (ROS) production not counteracted by anti-oxidative activity and thus representative of oxidative stress in serum	ROM increased to 349.5 ± 54.8, representing a moderate oxidative stress, in CM samples. ROM increased to 409.2 ± 77.9 in AM samples, reflecting severe oxidative stress which were significantly higher than for CM samples (p < 0.05). There was no significant difference by the cause of disorders (CSM or OPLL). ROM were significantly increased in AM serum samples from female patients versus AM male a…	ROM in the CM group were 347.6 ± 56.0, which was indicative of moderate oxidative stress in the serum. ROM in the AM group were 407.8 ± 76.1 and indicated a severe oxidative stress level that was significantly higher than that in the CM group (p < 0.05). There were no significant correlations between ROM and age or BMI. There was a significant increase in ROM in the serum of female patients espec…	-	-	Although moderate oxidative stress was present in patients with CM, levels of oxidative stress increased in severity in patients with AM. These results suggest that postsurgical neurological recovery is influenced by severe oxidative stress in AM.	This study was supported in part by JSPS KAKENHI Grant Number 16 K20072 in measuring ROM and in writing the manuscript.
nutrition	Relationship between nutritional status and improved ADL in individuals with cervical spinal cord injury in a convalescent rehabilitation ward	Tanaka	M	2019	Retrospective	Cohort		GRADE assessment	No	Single-centre	154	Japan	10 year period	Mean age: 67.1 ± 12.7 years	5 days, 12:22:00	-	-	-	-	-	-	-	-	-	-	Mixed: patients with cervical SCI requiring rehabilitation were admitted to the convalescent rehabilitation ward.	Heterogenous	Main survey items were age, sex, length of hospital stay (LOS), days from SCI onset to admission, injury etiology, vertebral injury, spinal surgery, and American Spinal Injury Association (ASIA) impairment scale score from evaluation using the International SCI Core Data Set, mode of nutrition management (oral intake or tube feeding), nutritional indicator (Subjective Global Assessment [SGA], and…	This study used FIM efficiency as the main outcome measurement. The FIM measure has been verified for reliability and validity, and consists of 13 items on motor function and 5 on cognitive function. ASIA impairment scale score, SGA, and BMI had been systematically measured by a registered nurse and dietitian, respectively, on the day of admission. The ASIA impairment scale score is an internatio…	FIM efficiency was significantly higher in the well-nourished group based on the SGA than in the two groups with malnutrition (P = .007: 0.32 vs. 0.26 vs. 0.10). Multivariate regression analysis revealed that FIM efficiency was similar in the underweight and standard group, but was significantly higher in the overweight and obese group (P = .006: 0.20 vs. 0.21 vs. 0.31). Multivariate regression: …	110 participants (71.4%) were considered to have some level of malnutrition (SGA categories: B and C). Twenty-five participants (89.3%) who were judged as having low ASIA impairment scale score, AIS A and B were considered malnourished. Results below are presented as A vs. B vs. C. LOS was significantly shorter in the well-nourished group than in the other two groups (P < .001: 86.5 days vs. 125.…	-	-	SGA and BMI on admission may be independently associated with FIM efficiency in patients with cervical spinal cord injury.	This work was supported by the Japan Society for the Promotion of Science (Grant Number: 15K01395). Funding from the Japan Society for the Promotion of Science foundation is gratefully acknowledged.
nutrition	The revision rate and occurrence of adjacent segment disease after anterior cervical discectomy and fusion: a study of 672 consecutive patients	Eck	C	2014	Retrospective	Cohort		GRADE assessment	No	Single-centre	672	USA	2000-2010: Average duration of patient follow up- 31 months	Mean age: 48. Range: 19-85	44.5:55.5%					83 +/- 22 kg	170 +/- 11 cm,	29 +/- 7	Five hundred ninety-four (88.4%) patients experienced radiculopathy, 59 (8.8%) experienced myelopathy, and the remaining 19 (2.8%) experienced myeloradiculopathy, preoperatively		48.4% smokers, 18.0% were nonsmokers, and in 33.6% of patients, the smoking status was unknown	Surgical: ACDF: One hundred one (15%) patients underwent revision surgery. The reason for revision surgery was adjacent segment disease in 47 (47.5%), pseudarthrosis in 45 (45.5%) and a new problem at a nonadjacent level in 7 (7.1%) of those patients. Two hundred forty-nine (37.1%) underwent a 1-level ACDF, 388 (57.7%) a 2-level ACDF, and 35 (5.2%) a 3-level ACDF. In 635 patients (94.5%) iliac cr…	Heterogenous	Age, sex, height, weight, body mass index, symptoms at presentation, number of levels fused, graft type, and smoking status were recorded.	Outcomes included revision rate, reason for revision surgery, time to revision surgery, presence and grade of adjacent segment disease, distance from the instrumentation to the cranial and caudal endplate (plate-to-disc distance), and reporting of symptoms of adjacent segment disease at the final follow-up.	One hundred one (15%) patients underwent revision surgery. The reason for revision surgery was adjacent segment disease in 47 (47.5%), pseudarthrosis in 45 (45.5%) and a new problem at a nonadjacent level in 7 (7.1%) of those patients. The need for revision surgery was not affected by patient age, sex, body mass index, smoking status, symptoms at presentation, number of levels fused, plate-to-dis…	Overall, 101 patients of the 672 (15%) underwent revision surgery during follow-up. The revision surgery took place at an average of 34 months after the index procedure. Seven patients (1%) underwent surgery for a new problem, new trauma, or degeneration at a nonadjacent segment. Forty-five patients (7%) underwent revision surgery for pseudarthrosis. Of those, 8 (18%) had undergone a 1-level, 36 …	-	-	The aim of this study was to determine the rate of revision surgery and the occurrence of adjacent segment disease of patients undergoing ACDF for cervical radiculopathy and myelopathy. This study included 672 patients with an overall revision rate of 15% (101/672 patients). Hilibrand et al reported a similar revision rate of 14%. These results suggest that the development of better techniques an…	No funding
nutrition	Rates of anterior cervical discectomy and fusion following initial posterior cervical foraminotomy	Wang	T	2015	Retrospective	Cohort		GRADE assessment	No	Single-centre	178	China	2004-2011	Mean age: 53.8±11.2. Patients who subsequently underwent ACDF at the index level were significantly younger (25 vs. 35 years, p=.03),		69:31%	-	-	non revision: 8% DM, but ACDF revision: 0% DM. P value: 1.0%. Not significant	-	-	Those who underwent ACDF at index level (reoperation) had a lower body mass index (25.5+/-3.2% in ACDF revision patients vs. 28.6+/-4.8 in non-revision, p=.03), compared to those who did not have a revision operation	Reoperated patients were more likely to take anxiolytic (56% vs. 22%, p=.04) or antidepressant medication (67% vs. 27%, p=.02), compared with those that did not have a revision operation.			Surgical: The reason for reoperation in these patients included cervical radiculopathy, foraminal stenosis, disc herniation, and cervical spondylosis.	Heterogenous	To determine the rate of ACDF after initial PCF and	To further describe any patient characteristics or preoperative or operative data that increase the rate of reoperation after PCF: Patient characteristics included patient age at the time of surgery, gender, body mass index (BMI), chronic conditions (hypertension, hyperlipidemia, coronary artery disease, diabetes), current smoking status at the time of the operation, smoking history, medication u…	One hundred seventy-eight patients who underwent a PCF were reviewed, with an average follow-up of 31.7 months. Nine (5%) patients underwent an ACDF revision operation at the index level. The reason for reoperation in these patients included cervical radiculopathy, foraminal stenosis, disc herniation, and cervical spondylosis. Patients who subsequently underwent ACDF at the index level were signi…	The mean age for the patients who did not have ACDF revision was 54.3±11.0 years, whereas the patients who required ACDF revision surgery was 45.4±12.2 years (p=.03). The average BMI for patients who did not have ACDF revision was 28.6±4.8, whereas the average BMI for the revision cohort was 25.5±3.2 (p=.01, but table states P=0.03. Still signfiicant as P<0.05)	-	-	This is the first study to determine conversion to ACDF after PCF. The present study demonstrates that PCF is associated with a low reoperation rate, similar to the historical reoperation for ACDF. Accordingly, spine surgeons can operate via a PCF approach without a significant increased risk for ACDF revision surgery at the index level.	No funding stated
nutrition	Impact of elevated body mass index and obesity on long-term surgical outcomes for patients with degenerative cervical myelopathy: Analysis of a combined prospective dataset	Wilson	J	2017	Analysis of a combined prospective dataset.	Cohort		GRADE assessment	No	Multi-centre	757	USA (11 American centres and 1 Canadian centre)	2005-2007	Mean age: 56.3 +/- 11.8 years	62.8:37.3%	-	-	-	-	Mean weight preoperatively: 77.7+/-18.6kg	Mean height preoperatively: 1.7+/-0.1m	Mean BMI: 27.3 (±5.7), with 17 patients (2.3%) underweight, 271 patients (35.8%) normal weight, 275 patients (36.3%) overweight, and 194 patients (25.7%) obese.	As determined by preoperative mJOA scores, 207 patients (27.3%) had mild preoperative functional deficits (mJOA > 15), 296 patients (39.1%) moderate (mJOA 12-14), and 254 (33.6%) severe (mJOA < 12)		73.2% non-smoker, 26.8% smoker	Non-surgical	Heterogenous: Consecutive adult patients presenting with clinical evidence of cervical myelopathy, imaging evidence of cervical spinal cord compression, and no history of surgical treatments for myelopathy were enrolled with consent	BMI, as both a categorical and continuous variable, was the predictor of interest in this analysis. As a categorical variable, universally accepted thresholds recommended by the WHO were used to classify patients: BMI<18.5 = underweight, BMI 18.5-24.99 = normal weight, BMI 25-29.99 = overweight, and BMI >30 = obese. Demographic and clinical characteristics were documented, including age, sex, mar…	Outcome measures included Neck Disability Index (NDI), modified Japanese Orthopedic Association (mJOA) score, and Short Form- 36 (SF-36) scores at 1 year postoperatively	Controlling for preoperative mJOA, NDI, smoking status, age, and sex, elevated BMI was associated with increased neck disability at 1 year (P < 0.01). On average, NDI scores were 4.5 points higher (95% confidence interval, CI: 1.6-7.6) for overweight patients and 5.7 points higher (95% CI: 2.6-8.9) for obese patients compared with individuals of normal weight. Obese patients had 0.5 times odds (o…	As determined by preoperative mJOA scores, 207 patients (27.3%) had mild preoperative functional deficits (mJOA > 15), 296 patients (39.1%) moderate (mJOA 12-14), and 254 (33.6%) severe (mJOA < 12). The mean preoperative BMI was 27.3 (+/- 5.7) with 17 (2.3%) patients considered underweight, 271 (35.8%) normal weight, 275 (36.3%) overweight, and 194 (25.7%) obese. Elevated BMI was significantly as…	-	-	Increased BMI, particularly obesity, was associated with increased postoperative disability. This represents a potentially modifiable risk factor which clinicians can target to optimize postoperative outcomes.	Data collection for this study was supported financially by AO Spine and AO Spine North America. The funder played no role in the design of the study or the decision to publish. Relevant financial activities outside the submitted work: grants.
BOTH	Large increase in blood pressure after extubation and high body mass index elevate the risk of spinal epidural hematoma after spinal surgery	Yamada	K	2015	Retrospective	Match case-control study		GRADE assessment	No	Single-centre	8250: but postoperative SEH evacuation was performed after 32 of 8250 (0.39%) spinal decompression procedures	Japan	1998-2014	Mean age: 71 (61-79) in SEH group vs 66 (54-72) in control group. Patients in the SEH group had a significantly older age (P = 0.015)	44:56 in SEH group vs 56:44 in control group. P=0.220. Not significant				DM: not significantly different between SEH (9%) group and control (16%) group. P=0.288			Mean BMIL 26.8 (23.8-28.7) in SHE group vs 24.3 (22.5-26.7) in control group. P=0.009	Coagulopathy (P=0.061), malignancy (P=0.233), IHD (P=0.113) and hypertension (P=0.066) none are significantly different between SEH and control groups		Current smoker: 27% in SHE group vs 24% in control group. P-0.764- not significant	Surgical: Thirty-two of 8250 patients who underwent spinal decompression surgery subsequently underwent surgical hematoma evacuation, giving a 0.39% incidence of postoperative SEH requiring evacuation.	Heterogenous	Risk factors for symptomatic postoperative spinal epidural hematoma (SEH) after matching for various factors including a multilevel procedure, which was identified as a risk factor in previous studies.	incidence of postoperative SEH requiring surgical evacuation in 8250 spinal decompression procedures	Postoperative SEH evacuation was performed after 32 of 8250 (0.39%) spinal decompression procedures. The incidence was significantly higher after thoracic procedures (2.41%) than after cervical (0.21%) or lumbar (0.39%) procedures. Multivariate analysis identified a 50 mm Hg or greater increase in systolic blood pressure after extubation (adjusted odds ratio: 3.22, 95% confidence interval: 1.22-8…	Patients in the SEH group had a significantly older age (P = 0.015) and higher BMI (P = 0.009) than patients in the control group. The SEH group had higher proportions of patients with hypertension and coagulopathy than the control group, but these differences were not significant (P = 0.066 and 0.061, respectively). There were no significant differences in the proportions of patients with abnorm…			A 50 mm Hg or greater increase in systolic blood pressure after extubation and high body mass index were identified as risk factors for SEH. Appropriate blood pressure control especially at the end of surgery is important for the prevention of postoperative SEH, particularly in obese patients. In this study, multivariate analysis identified a large increase in blood pressure after extubation and …	No funding
BOTH	Anterior cervical discectomy and fusion for cervical myelopathy using stand-alone tricortical iliac crest autograft: Predictive factors for neurological and fusion outcomes	Yeung	K	2019	Retrospective	Cohort		GRADE assessment	No	Single-centre	69	Hong Kong	2006-2016: each patient with a minimum 2-year postoperative follow-up	Mean age: 59.0 ± 12.0 years	66.7:33.3%	-	-	-	DM: 23.3% of patients assessed	-	-	-	Up to 66.7% of patients had significant comorbidities including hypertension (36.2%) and type 2 diabetes mellitus (23.2%) being the most common. Hyperipidaemia: 14.5%. IHDL 7.2%. Cerebrovascular accident: 7.2%. Depression: 5.8%. Osteoarthritis of the knee: 5.8%. Gout: 4.3%. Patients with two or more comorbidities: 27.5%.	7.2% of patients were drinkers. The Wald test statistics suggest that diabetes mellitus (p = 0.039) and drinking (p = 0.038) are the significant factors, with multilevel/single-level surgery being marginally below the level of significance (p = 0.074). The cumulative odds ratio for drinkers having increasing time for fusion was 8.6 times compared to nondrinkers,	15.9% smokers	Surgical: outcomes after anterior cervical discectomy and fusion (ACDF) surgery with stand-alone tricortical iliac crest autograft. The most common operated level was C4/5 (33.3%), followed by C5/6 (24.6%). Mean duration of surgery was 158.0 ± 39.6 min, and mean blood loss was 133.5 ± 76.2 ml.	Heterogenous	To determine predictive factors for poor neurological recovery, non-union, graft collapse and loss of C2–C7 sagittal alignment. Risk factors including age, smoking, drinking, comorbidities and operative levels were analysed through a multivariate regression for their respective influences on the various outcomes.	Outcomes included the change in Japanese Orthopaedic Association (JOA) scores clinically and timing of fusion, graft height and C2-7 angle measured on lateral radiographs. Any complication such as neurological deterioration, non-union, graft collapse or loss of angle was recorded. Delayed union was considered as radiological union identified only beyond postoperative 6 months.	Of the 69 patients studied, none of the patients had non-union, while 33 (47.1%) achieved fusion in 6 months. The most common complications were anterior protrusion of graft (5.8%) and hoarseness (2.9%). The 1-year mean change in JOA score was 3.9 ± 2.7. The C2-7 angle gradually became more kyphotic, despite an initial lordosis correction intraoperatively. The graft height also gradually collapse…	Associations were observed between timing of fusion and patients who were drinkers (Cramer’s V = 0.298), were diabetic (Cramer’s V = 0.246), underwent multilevel surgery (Cramer’s V = 0.247) and had two or more comorbidities (Cramer’s V = 0.240). These were important covariates to improve the final regression model with statistical significant effect: Wald χ 2 (df = 5) = 12.998, p = 0.023, −2 log…	-	-	ACDF using tricortical iliac crest autograft has satisfactory outcomes with low occurrence of complications. Diabetics and drinkers were predictors of delayed union. The majority of patients experienced delayed union (52.2%) based on our strict definition of 6-month findings of cross-trabeculation on radiographs. Our analysis found that drinking and diabetes mellitus are significant predictors fo…
BOTH	Factors predicting adjacent segment disease after anterior cervical discectomy and fusion treating cervical spondylotic myelopathy: A retrospective study with 5-year follow-up	You	J	2018	Retrospective	Cohort		GRADE assessment	No	Single-centre	356	China	2011-2013	Mean age: 68.9					non-ASD group: 241/317 had DM. Whereas, in ASD group: 25/39 had DM. P=0.106- not significant	-	-	Mean BMI: 25.7+/-3.8 (non-ASD group) vs 24.4+/-2.8 (ASD group). P=-0.064.		241/317 drinkers (non-ASD group) vs 30/39 (ASD group). P=0.413.	133/317 smokers (non-ASD group), vs 15/39 smokers (ASD group) P=0.869	Surgical: 356 patients who underwent ACDF for CSM from Jan.2011 to Jan.2013. Up to Jan. 2018, 39 patients suffered from ASD and 317 did not.	Heterogenous	Assessments include: age, sex, body mass index (BMI), diabetes, smoking, alcohol, duration of symptoms, preoperative Cobb angle of C2 to 7, T1 slope, C2 to 7 range of motion (C2–7 range of motion [ROM]), C2 to 7 sagittal vertical axis (C2–7 SVA), fusion level involved, superior fusion segment, high signal intensity on T2-WI of magnetic resonance imaging (MRI), preoperative visual analogue scale (…	39 patients suffered from ASD and 317 did not	Data analyzed by univariate and multivariate analysis shows that age (68.9 years old), duration of symptoms (18.8 months), superior fusion segment, more fusion level involved (2.7), high signal intensity on T2-WI (17 of 39 patients), Cobb angle of C2 to C7 (18.7°), C2 to C7 SVA (31.0 mm), T1 slope (28.4°), preoperative VAS-neck (5.2), VAS-Arm (5.6) and NDI (36.7) in ASD group are significantly hi…	There is no significant difference in sex, BMI (P=0.064), history of smoking (P=0.869) alcohol (P=0.413), diabetes (P=0.106), superior fusion segment and C2 to C7 ROM between 2 groups. Age (68.9 ± 9.4), duration of symptoms (18.8 ± 3.7), fusion level involved (2.7 ± 1.1), superior fusion segment, Cobb angle of C2 to C7 (18.7 ± 5.3), C2 to C7 SVA (31.0 ± 7.1), T1 slope (28.4 ± 6.9), preoperative V…	-	-	The rate of ASD after ACDF is 10.9% in 5-year follow up. Patients with cervical sagittal imbalance, advanced age and sever state of CSM, which have a positive relation with ASD before surgery should be paid attention for surgeons.	No funding stated
nutrition	Predictors of cervical lordosis loss after laminoplasty in patients with cervical spondylotic myelopathy	Zhang	J	2017	Prospective	Cohort		GRADE assessment	No	Single-centre	41	China	2013-2014	Mean age: 53.2 ± 6.8 years, P value: 0.159		25 to 16. Gender P value: 0.270	-	-	-	-	-	Mean BMI: 25.9 ± 6.7 kg/m2. P value: 0.372			Smoking: 22 Yes, 19 No. P value: 0.182	Surgical: consecutive patients who underwent laminoplasty for CSM	Heterogenous	Age, sex, body mass index (BMI), smoking history, preoperative C2-7 Cobb angle, T1 slope, C2-7 range of motion (C2-7 ROM), C2-7 sagittal vertical axis (C2-7 SVA), and cephalad vertebral level undergoing laminoplasty (CVLL) were assessed	Loss of cervical lordosis (LCL) after laminoplasty. The difference in C2-7 Cobb angle between the postoperative and preoperative films was used to evaluate change in cervical alignment.	T1 slope, C2-7 SVA, and CVLL significantly correlated with LCL (P < 0.001), whereas age, BMI, and preoperative C2-7 Cobb angle did not. In multiple linear regression analysis, higher T1 slope (B = 0.351, P = 0.037), greater C2-7 SVA (B = 0.393, P < 0.001), and starting laminoplasty at C4 level (B = - 7.038, P < 0.001) were significantly associated with higher postoperative LCL.	The average C2-7 Cobb angle was 18.4 ± 10.1°, the average C2-7 ROM was 35.3 ± 13.7°, the average T1 slope was 22.2 ± 4.1°, and the average C2-7 SVA was 24.0 ± 11.7 mm before surgery. There were 21 patients who underwent laminoplasty beginning at C3, whereas 20 patients underwent laminoplasty beginning at C4. Of those clinical and imaging parameters, T1 slope, C2-7 SVA, and CVLL were significant v…	-	-	Cervical alignment was compromised after laminoplasty in patients with CSM, and the degree of LCL was associated with preoperative T1 slope, C2-7 SVA, and CVLL.	No funding stated
BOTH	Predictors of surgical outcome in cervical spondylotic myelopathy: focusing on the quantitative signal intensity	Zhang	J	2015	Prospective	Cohort		GRADE assessment	No	Single-centre	108: 68 in good recovery group vs 40 in poor recovery group	China	2011-2012	Mean age: 66.0 years (range 38–84 year)	65 to 43	-	-	-	28 patients had DM. No significant difference between the two groups (20/68 in good recovery and 8/40 poor recovery groups). P value: 0.281			Mean BMI: 25.7 ± 3.0 (good recovery group) 25.0 ± 4.4 (poor recovery group) P value: 0.342				Surgical: 108 consecutive patients who underwent surgical treatment for CSM	Heterogenous	The SCR (signal change ratio) was defined as the signal intensity at the level of ISI or severely compressed cord (in cases with no ISI) divided by the signal intensity at the C7-T1 disc level. Age, sex, body mass index, duration of symptoms, surgical technique, preoperative JOA score, levels of compression, preoperative SCR, preoperative C2-7 angle, preoperative C2-7 range of motion were assessed	The Japanese Orthopaedic Association (JOA) score and recovery rate were used to evaluate clinical outcomes. JOA recovery rate less than 50% was defined as a poor clinical result. Recovery rate = (postoperative JOA score-preoperative JOA score/17-preoperative JOA score) × 100 %. Recent study-reported clinical results were divided into 4 groups as follows: 75 % or higher (excellent), 50–74 % (good)…	Forty patients (37.0%) had a recovery rate of less than 50%. Multivariate logistic regression analysis revealed that a higher preoperative SCR and a longer duration of symptoms were significant risk factors for a poor clinical outcome. Receiver operating characteristic (ROC) curve analysis showed that the optimal preoperative SCR cutoff value as a predictor of poor clinical result was 1.46. The a…	There were no significant differences between the two groups regarding the sex, BMI, diabetes mellitus. The age at operation in the poor recovery group was significantly older than in the good recovery group (68.6 vs 64.5 year, p = 0.021). The duration of symptoms was significantly longer in the poor recovery group compared with the good recovery group (20.9 vs 10.2 mo, p < 0.001). The preoperati…	-	-	Preoperative SCR significantly reflected the surgical outcome in patients with CSM. Patients with SCR greater than or equal to 1.46 can experience poor recovery after surgery.	No funding stated
nutrition	Vitamin D deficiency in veterans with chronic spinal cord injury	Bauman	W	1995	Case-control study			GRADE assessment	No	Single-centre	100 with chronic SCI vs 50 control	USA	Overnight study	Mean age: 51+/-14 (SCI) vs 51+/-13 (control)		SCI group: 27 blacks, 72 whites, and one Asian; in the control group, there were 20 blacks and 30 whites.				Control: 82.2 ± 14.6 vs SCI: 78.2 ± 15.5	Control: 175 -+ 8 vs SCI: 178 -+ 7* : significantly different (P<0.05)	BMI for control: 26.7 ~ 4.4 vs SCI: 24.6 ± 4.5*. Significantly different: P<0.05	All subjectswere without a history of malabsorption, liver disease, or renal failure.					serum calcium (Ca), phosphorus (PO4), albumin, alkaline phosphatase (Alk P), and parathyroid hormone	serum 25-hydroxyvitamin D [25(OH)D]	In subjects with SCI, the duration of injury was 20 +/- 1 years (mean +/- SD). Thirty-two of 100 subjects with SCI, as compared with eight of 50 controls, had serum 25(OH)D levels less than the normal range (chi2 = 4.36, P < .05). In subjects with SCI, a negative correlation was demonstrated between serum 25(OH)D and PTH (r = .29, P < .005). Mean serum 1.25(OH)2D levels were significantly elevate…	In subjects with SCI, the duration of injury was 20 +/- 1 years (mean +/- SD). Thirty-two of 100 subjects with SCI, as compared with eight of 50 controls, had serum 25(OH)D levels less than the normal range (chi2 = 4.36, P < .05). In subjects with SCI, a negative correlation was demonstrated between serum 25(OH)D and PTH (r = .29, P < .005). Mean serum 1.25(OH)2D levels were significantly elevate…	Subgroups with paraplegia or quadriplegia were significantly different in age (56 --- 13 v 47 - 13 years, P < .005) and duration of injury (23 ± 14 v 17 ± 12 years, P < .05);for the total group, duration of injury ranged from 1 to 48 years.	-	These data suggest that in chronic SCI subjects, as in the general population, secretion of PTH and the increase of circulating 1.25(OH)2D are subject to control by negative-feedback mechanisms. Higher levels of serum PTH would be expected to accelerate bone resorption of a skeleton already regionally osteoporotic as a consequence of the bone mineral loss due to acute immobilization.
BOTH	Predictors of Hospital Length of Stay and 30-Day Readmission in Cervical Spondylotic Myelopathy Patients: An Analysis of 3057 Patients Using the ACS-NSQIP Database	Passias	P	2018	Retrospective	Cohort		GRADE assessment	No	Multi-centre	3057	USA	2010-2012	Mean age: 60.7	56.3:43.7%. P value 0.212 between normal LOS and extended LOS groups	-	-	-	Overall: 19.0 patients. Normal LOS (<4 days): 5.8. Extended LOS (>-4 days): 26.0. P value: <0.001			Mean BMI: 29.2 kg/m2 overall. But normal LOS: 29.30 ± 6.60 vs Extended LOS: 28.88 ± 7.69. P value: 0.124	Hypertension. Overall: 56.9. Normal LOS: 53.1. Extended LOS: 65.2. P value: <0.001. Cardiac Comorbidity Overall: 10.7. Normal LOS: 9.0. Extended LOS: 14.2. P value: 0.003. Pulmonary comorbidity: Overall: 12.5. Normal LOS: 9.7. Extended LOS: 17.9. P value: <0.001	Overall: 4.4. Normal LOS: 4.4. Extended LOS: 4.2. P value: 0.865	Smoking: Overall: 27.9. Normal LOS: 28.8. Extended LOS: 25.9. P value: 0.093	Surgical: CSM patients in which Anterior approaches were used in 1693 patients (55.3%), whereas there were 1180 (38.6%) posterior approaches and 184 (6.0%) combined anterior-posterior approaches. There was insignificant variation between anterior, posterior, and combined approaches regarding levels fused (2.54 vs. 2.44 vs. 1.822; P = 0.689), respectively.	Heterogenous	Univariate analysis and multivariate logistic regression identified predictors for extended LOS, 30-day readmission, and reoperation. Linear regression modeling was used to evaluate variables.	Extended LOS was defined as 75th percentile of the cohort.	Age (odds ratio [OR], 1.496), diabetes (OR, 1.691), American Society of Anesthesiologists (ASA) class (OR, 2.081), posterior surgical approach (OR, 2.695), and operative time (OR, 1.008) were all positive predictors (P < 0.05) for extended LOS (≥4 days). Thirty-two percent of the cohort (976 patients) had 30-day readmission data. Among these, 915 patients were not readmitted (93.8%), while 61 (6.…	Patients with extLOS more frequently underwent posterior approaches (59.4% vs. 40.6%; P < 0.001) compared with anterior procedures. Comparing perioperative risk factors among these 2 groups (normLOS and extLOS) showed significant differences for most variables: age, diabetes, hypertension, pulmonary comorbidities, cardiac comorbidities, prior operation within 30 days, ASA class, and operative tim…	When comparing preoperative risk factors among no Readmit and Readmit who underwent anterior procedures, Readmit patients were significantly older and more hypertensive (P < 0.001). No significant associations were observed between operative time, LOS, or other perioperative risk factors (P > 0.05). For patients who underwent posterior procedures, Readmit patients had significantly longer operati…	-	Patients with diabetes and higher ASA class were at increased risk for extended LOS and readmission within 30-days. Patients with increased operative time have greater risk for extended LOS. Preoperative pulmonary comorbidities increased reoperation risk, whereas increased age reduced the risk. Attention to these factors may benefit CSM patients.	No funding
nutrition only 24
both 15
total 39
cohort 26
27 surgical 12 nonsurgical

## Sheet: Malnutrition & electrolytes
Paper	1a	1b	2	3a	3b	4a	4b	5	6a	6b	6c	6d	7a	7b	7c	7d	7e	7f	7g	7h	7i	7j	7k	7l	8a	8b	9	10a	10b	10c	10d	11a	11b	12	Other categories	No correlation
Predictors of 30-Day Hospital Readmission After Posterior Cervical Fusion in 3401 Patients	Choy	W	2015	Retrospective	Cohort		GRADE assessment	No	Multi-centre	3401	USA	2006-2013	Mean age 60.3	55.86 to 43.96	-	-	-	-	>10% body weight loss 6 months preoperatively= 1% of patients	-	Mean - 28.96+/-6.48	56.07% of patients have hypertension requiring medication. 28.49% patients are dehydrated. 5.20% require steroids for chronic condition. Variety of reasons for post surgical admission e.g. PE, DVT requiring therapy, sepsis, thromboembolism, postoperative infection, pneumonia, deep/superficial SSI, postoperative pain, haematoma, syncope	-	-	Surgical: Patients underwent Posterior Cervical Fusion (esp arthrodesis utilising the posterior or posterolateral technique in a single cervical level below C2)	Heterogenous	To assess the significant predictors of readmission (contributing most to postoperative complications) after PCF. Anemia was defined by preoperative hematocrit less than 36% in women and less than 40% in men. Dehydration was calculated based on a blood urea nitrogen/creatinine ratio higher than 20. Body mass index (BMI) was calculated with patient weight and height and grouped according to the WH…	Primary outcome was readmission after PCF, defined by any hospital readmission for any reason within 30 days of initial surgery to either the same or another hospital	Those readmitted had significantly more preoperative medical comorbidities, with higher rates of hypertension requiring medication, reliance on dialysis, disseminated cancer, open wounds or wound infections, use of steroids for chronic conditions, and more than 10% weight loss 6 weeks prior to surgery. Moreover, readmitted cases had a greater number of patients with dehydration. Postoperative inf…	Relavent significant predictors for hospital readmission: anemia (40.76% of those readmitted, OR = 1.57, P = 0.006). Dehydration, (35.55% of those readmitted). Hypertension requiring medication (63.98%). >10% body weight loss 6 months preoperatively (2.37%). However, BMI was not significant, (36.97% were overweight, 33.65% were obese). Significance was defined by P < 0.05	-	One of the strongest, relevant, preoperative predictors for readmission: anemia (OR = 1.57, P = 0.006)		No funding	OBESITY, CVS, ANAEMIA
Predictors of morbidity and mortality among patients with cervical spondylotic myelopathy treated surgically	Kaye	D	2015	Retrospective	Cohort		GRADE assessment	No	Multi-centre	54, 348	USA	2001-2010													Surgical: All patients 25 and over with CSM, undergoing anterior cervical discectomy and fusion/refusion at C2 or below, posterior-only fusion.refusion at C2 or below, combined anterior and posterior fusion/refusion at C2 or below and decompression of the spinal canal including laminoplasty.	Heterogenous: No history of cancer, vertebral fracture	Demographic data for age, gender, race and mortality were collected for each discharge. Comorbidities were assigned using the Agency for Healthcare Research and Quality (AHRQ) Comorbidity Software.	Mortality data was collected at each discharge. In addition, procedure-related complications as a result of surgical and medical care were determined using ICDM-9-CM codes specific for individual complications. Overall complication rate was determined by identifying the occurrence of any procedure-related complication including device-related complications.	A total of 54,348 patients underwent surgical intervention for CSM with an overall morbidity rate of 9.83 % and mortality rate of 0.43 %. Relevant comorbidities found to be associated with an increased mortality rate included pathologic weight loss [OR 5.43 (4.07–7.26)]. Perioperative morbidity seemed to increase with electrolyte imbalance, P value<0.0001, [OR 2.82 (2.65–3.01)]. Alternatively, hy…	see 10b	-	see 10b		No funding
Incidence and risk factors for dysphagia after anterior cervical fusion	Singh	K	2013	Retrospective	Database analysis		GRADE assessment	No	Multi-centre	159,590 ACF cases, of which 139,434 were 1- to 2-level ACF and 20,156 were 3+-level ACF	USA	2002-2009		1-to2-level ACF: No dysphagia (47.7% male) dysphagia (51.3%). 3+level ACF, with/withou dysphagia (48.1% male). Male sex was a significant predictor of postop dysphagia (OR = 1.16; 95% CI = 1.07-1.25) --> 'Dysphagia was more common in males undergoing 1- to 2-level ACF (P < 0.001).'	African American race (OR = 1.3; 95% CI = 1.2-1.5)										Surgical		Incidences of dysphagia were also identified by ICD-9-CM diagnostic coding	Those patients who experienced dysphagia were compared with patients with no complaints of dysphagia after ACF. Each surgical group was analyzed for demographic distribution with regard to age, sex, race, and comorbid risk factors. To assess patient comorbidities, the Charlson Comorbidity Index (CCI) was calculated using data from the NIS Disease Severity Measure Files. The CCI makes use of 22 di…	Affected patients after 3+-level ACF were on average 4.2 years older than unaffected patients (59.9 yr vs. 55.7 yr; P < 0.001). Analysis by age group in both study cohorts revealed that patients 18 to 44 years of age less frequently developed dysphagia after ACF (20.1% vs. 30.2% in 1- to 2-level group and 9.0% vs. 15.7% in the 3+-level group; P < 0.001). In contrast, patients 75 years or older mo…	Patients who experienced dysphagia after ACF had greater preoperative comorbidity as evidenced by a significantly higher CCI scores in both 1- to 2-level and 3+-level cohorts (2.75 vs. 1.99 and 3.19 vs. 2.55, respectively; P < 0.001). intraoperative use of rhBMP was significantly greater in patients with postoperative dysphagia in the 1- to 2-level ACF group (9.4% vs. 7.2%; P < 0.001). Logistic r…			Dysphagia occurs twice as often after 3+-level ACF compared with 1- to 2-level ACF. Utilization of BMP was also linked to an increased incidence of dysphagia in the 1- to 2-level ACF group. Regardless of the number of levels fused, patients experiencing dysphagia had increased age, comorbid risk factors, hospitalizations, and costs.	No funding	ELECTROLYTE IMBALANCES/ANAEMIA/WEIGHT LOSS
Incidence, risk factors, and mortality associated with aspiration in cervical spine surgery	Fineberg	S	2013	Retrospective	Cohort		GRADE assessment	No	Multi-centre	202694	Analysis of ethnic distribution demonstrated the overall sample population to be predominantly Caucasian with a trend toward more African-Americans aspirating (11.9% vs. 8.4% of all patients, P = 0.006). Only in the PCD cohort did patients with aspiration have a significantly lower distribution of Caucasian ethnicity (71.9% vs. 84.7%) and greater distribution of African-American ethnicity (18.8% …	2002-2009	Patients experiencing aspiration pneumonia were on average 7.8 years older than nonaffected patients (60.1 vs. 52.3 yr; P < 0.001). ACF-treated patients with aspiration were a mean of 7.4 years older, PCD-treated patients were 7.3 years older, and PCF-treated patients were 4.6 years older than patients without aspiration (P < 0.001. In addition to older age, patients with aspiration demonstrated …	There was an overall significant trend of more males experiencing aspiration than females (55.4% males vs. 44.6% females) despite the majority (51.0%) of all patients being female (P < 0.001). Males were more often afflicted with aspiration across all cohorts, but this only approached significance in the ACF group (P < 0.003).	Analysis of ethnic distribution demonstrated the overall sample population to be predominantly Caucasian with a trend toward more African-Americans aspirating (11.9% vs. 8.4% of all patients, P = 0.006). Only in the PCD cohort did patients with aspiration have a significantly lower distribution of Caucasian ethnicity (71.9% vs. 84.7%) and greater distribution of African-American ethnicity (18.8% …	-	-	-	Weight loss significant: (OR = 8.3; CI = 5.6-12.3),P<0.001	-	-	-	-	-	Surgical: 166,633 were anterior cervical fusions (82.2%), 13,298 were posterior cervical fusions (6.6%), and 22,764 were posterior cervical decompressions (11.2%).	Heterogenous	Patient demographics (e.g., age, sex, and race) and comorbid conditions were assessed in each surgical cohort. Outcomes measures included length of stay (LOS), hospital costs, and inhospital mortality (per 1000 cases). Data from the NIS Disease Severity Measure Files were used to calculate a modified Charlson Comorbidity Index (CCI). The CCI predicts patients' 10-year mortality based on 22 differ…		Patients affected by aspiration were significantly older, more frequently male, and had greater comorbidities than unaffected patients (P < 0.001). Patients diagnosed with aspiration demonstrated significantly greater length of stay, costs, and mortality (P < 0.001). Logistic regression analysis demonstrated independent predictors of aspiration to include advanced age (>=65 yr), male sex, congest…	In addition to older age, patients with aspiration demonstrated significantly greater comorbidity index scores (3.35 with aspiration vs. 2.09 without aspiration; P < 0.001). Significantly greater CCI scores in patients with aspiration were also present across all procedural cohorts (P < 0.001). Multiple comorbid conditions demonstrated increased risk for aspiration (P <= 0.001) including weight l…			Patients most commonly affected by aspiration were older males with greater comorbidity. Hospital courses complicated by aspiration had greater length of stay, costs, and mortality. Identification of patients with risk factors for aspiration may assist in early diagnosis and treatment to prevent further morbidity and mortality.	No funding	ALCOHOL, CVS, WEIGHT LOSS, ELECTROLYES, ANAEMIA
Perioperative malnutrition and its relationship to length of stay and complications in patients undergoing surgery for cervical myelopathy	Guan	J	2017	Retrospective	Cohort		GRADE assessment	No	Single-centre	55: 18 (33%) were in the 'low prealbumin' category, whilst 37 patients (67%) were in the 'normal prealbumin' category	USA	Over a five year period	Mean age in low prealbumin group: 58.1+/-15.0. Mean age in normal prealbumin group: 60.5+/-11.1. P=0.501 (not significant)	Low prealbumin group: 56:44%. Normal albumin grop: 57:43%	-	-	-	Low prealbumin group: 39% type II DM. Normal prealbumin group: 19% Type II diabetes. P=0.111. Not signfiicant (since P<0.05 is signficant)	-	-	Low prealbumin group: mean BMI: 29.6+/-9.8. Normal prealbumin group: 29.2+/-6.0. P=0.843. Not significant	Preop corticosteroid use: 17% in low prealbumin group and 14% in normal prealbumin group. P=0.756 (not significant)	-	Tobacco use: 17% in low prealbumin group. 24% in normal prealbumin group. P=0.519: not significant, since P<0.05 is signficant.	Surgical		Patients’ prealbumin levels were measured within 4 days of surgery; they were divided into low and normal groups (threshold 15 mg/dL).	Demographic, clinical, operative, and postoperative parameters were correlated with prealbumin levels by utilizing univariate and multivariable analyses. Post op complications measured include: those requiring medical intervention (e.g., antibiotics for infection) and/or those requiring surgical/procedural intervention (e.g., feeding tube placement, return to surgery for wound debridement).	In our univariate analysis, patients in the low prealbumin group had significantly longer hospital stays vs. the normal prealbumin group; the former had median LOS of 6 days (interquartile range of 7.75 days) and the latter had median LOS of 3 days (interquartile range of 2 days, U = 90.5, P < 0.001). The low prealbumin group also had more postoperative complications (33% vs. 0%, P < 0.001) and p…	In our univariate analysis, patients in the low prealbumin group had significantly longer hospital stays vs. the normal prealbumin group; the former had median LOS of 6 days (interquartile range of 7.75 days) and the latter had median LOS of 3 days (interquartile range of 2 days, U = 90.5, P < 0.001). The low prealbumin group also had more postoperative complications (33% vs. 0%, P < 0.001) and p…	-	-	Low prealbumin levels were associated with prolonged LOS after surgery for cervical myelopathy. We need to better define the effects of malnutrition in patients with cervical myelopathy in the future. They state in their discussion that, in the future, spinal surgeons should consider nutritional/protein supplementation prior to and/or immediately after cervical spine and other spinal surgeries.	No funding
Relationship between nutritional status and improved ADL in individuals with cervical spinal cord injury in a convalescent rehabilitation ward	Tanaka	M	2019	Retrospective	Cohort		GRADE assessment	No	Single-centre	154	Japan	10 year period	Mean age: 67.1 ± 12.7 years	5 days, 12:22:00	-	-	-	-	-	-	-	-	-	-	Mixed: patients with cervical SCI requiring rehabilitation were admitted to the convalescent rehabilitation ward.	Heterogenous	Main survey items were age, sex, length of hospital stay (LOS), days from SCI onset to admission, injury etiology, vertebral injury, spinal surgery, and American Spinal Injury Association (ASIA) impairment scale score from evaluation using the International SCI Core Data Set, mode of nutrition management (oral intake or tube feeding), nutritional indicator (Subjective Global Assessment [SGA], and…	This study used FIM efficiency as the main outcome measurement. The FIM measure has been verified for reliability and validity, and consists of 13 items on motor function and 5 on cognitive function. ASIA impairment scale score, SGA, and BMI had been systematically measured by a registered nurse and dietitian, respectively, on the day of admission. The ASIA impairment scale score is an internatio…	FIM efficiency was significantly higher in the well-nourished group based on the SGA than in the two groups with malnutrition (P = .007: 0.32 vs. 0.26 vs. 0.10). Multivariate regression analysis revealed that FIM efficiency was similar in the underweight and standard group, but was significantly higher in the overweight and obese group (P = .006: 0.20 vs. 0.21 vs. 0.31). Multivariate regression: …	110 participants (71.4%) were considered to have some level of malnutrition (SGA categories: B and C). Twenty-five participants (89.3%) who were judged as having low ASIA impairment scale score, AIS A and B were considered malnourished. Results below are presented as A vs. B vs. C. LOS was significantly shorter in the well-nourished group than in the other two groups (P < .001: 86.5 days vs. 125.…	-	-	SGA and BMI on admission may be independently associated with FIM efficiency in patients with cervical spinal cord injury.	This work was supported by the Japan Society for the Promotion of Science (Grant Number: 15K01395). Funding from the Japan Society for the Promotion of Science foundation is gratefully acknowledged.	MALNUTRITION, BMI
Predictors of Hospital Length of Stay and 30-Day Readmission in Cervical Spondylotic Myelopathy Patients: An Analysis of 3057 Patients Using the ACS-NSQIP Database	Passias	P	2018	Retrospective	Cohort		GRADE assessment	No	Multi-centre	3057	USA	2010-2012	Mean age: 60.7	56.3:43.7%. P value 0.212 between normal LOS and extended LOS groups	-	-	-	Overall: 19.0 patients. Normal LOS (<4 days): 5.8. Extended LOS (>-4 days): 26.0. P value: <0.001			Mean BMI: 29.2 kg/m2 overall. But normal LOS: 29.30 ± 6.60 vs Extended LOS: 28.88 ± 7.69. P value: 0.124	Hypertension. Overall: 56.9. Normal LOS: 53.1. Extended LOS: 65.2. P value: <0.001. Cardiac Comorbidity Overall: 10.7. Normal LOS: 9.0. Extended LOS: 14.2. P value: 0.003. Pulmonary comorbidity: Overall: 12.5. Normal LOS: 9.7. Extended LOS: 17.9. P value: <0.001	Overall: 4.4. Normal LOS: 4.4. Extended LOS: 4.2. P value: 0.865	Smoking: Overall: 27.9. Normal LOS: 28.8. Extended LOS: 25.9. P value: 0.093	Surgical: CSM patients in which Anterior approaches were used in 1693 patients (55.3%), whereas there were 1180 (38.6%) posterior approaches and 184 (6.0%) combined anterior-posterior approaches. There was insignificant variation between anterior, posterior, and combined approaches regarding levels fused (2.54 vs. 2.44 vs. 1.822; P = 0.689), respectively.	Heterogenous	Univariate analysis and multivariate logistic regression identified predictors for extended LOS, 30-day readmission, and reoperation. Linear regression modeling was used to evaluate variables.	Extended LOS was defined as 75th percentile of the cohort.	Age (odds ratio [OR], 1.496), diabetes (OR, 1.691), American Society of Anesthesiologists (ASA) class (OR, 2.081), posterior surgical approach (OR, 2.695), and operative time (OR, 1.008) were all positive predictors (P < 0.05) for extended LOS (≥4 days). Thirty-two percent of the cohort (976 patients) had 30-day readmission data. Among these, 915 patients were not readmitted (93.8%), while 61 (6.…	Patients with extLOS more frequently underwent posterior approaches (59.4% vs. 40.6%; P < 0.001) compared with anterior procedures. Comparing perioperative risk factors among these 2 groups (normLOS and extLOS) showed significant differences for most variables: age, diabetes, hypertension, pulmonary comorbidities, cardiac comorbidities, prior operation within 30 days, ASA class, and operative tim…	When comparing preoperative risk factors among no Readmit and Readmit who underwent anterior procedures, Readmit patients were significantly older and more hypertensive (P < 0.001). No significant associations were observed between operative time, LOS, or other perioperative risk factors (P > 0.05). For patients who underwent posterior procedures, Readmit patients had significantly longer operati…	-	Patients with diabetes and higher ASA class were at increased risk for extended LOS and readmission within 30-days. Patients with increased operative time have greater risk for extended LOS. Preoperative pulmonary comorbidities increased reoperation risk, whereas increased age reduced the risk. Attention to these factors may benefit CSM patients.	No funding	ALCOHOL, CVS, DM
Role of Cerebrolysin in cervical spondylotic myelopathy patients: a prospective randomized study	Ahmad	F	2017	Prospective	RCT		GRADE assessment	No	Multi-centre	192	Egypt	0 to 6 months	45-80	35:61 vs 40:53	-	-	-	No	-	-	-	CSM with motor weakness, gait disturbancenad MRI evidence of spondylotic cervical canal stenosis	No	-	Surgical canditates who refused to have surgery	Heterogenous	Effect of 5mL IM Cerebrolysin 5d/wk for 4 weeks as a conservative modality on CSM patients	Clinical Examination, JOA scoring and JOA recovery rate percentage	Myelopathy improved in 92.7% in treated group (I) vs untreated group (II). Recovery rate of >50% in 44.8% patients (I) at 6 months vs NO-ONE in II	6-month improvement in JOA score from 11.5+/-1.2 to 13.9+/1.3 (p=0.020) VS " from 12.02+/1.2 to 11.8+/1.23 (p=0.0004). Mean JOA recovery rate percentage changed from 48.5+/21.6 to 42.3/22.1 in 6 months (p=0.14) VS from 11.11+/12.6 to 7.5+/-12.8 (p=0.11)	age (above 60 years) r= -0.53, p=0.0008 AND more than double affected levels (r=-0.41, p=0.0002)	The group that received cerebrolysin had significant improvements in myelopathy, JOA score and mean JOA recovery rate percentage (p=<0.0001)		No funding
Anterior cervical discectomy and fusion for cervical myelopathy using stand-alone tricortical iliac crest autograft: Predictive factors for neurological and fusion outcomes	Yeung	K	2019	Retrospective	Cohort		GRADE assessment	No	Single-centre	69	Hong Kong	2006-2016: each patient with a minimum 2-year postoperative follow-up	Mean age: 59.0 ± 12.0 years	66.7:33.3%	-	-	-	DM: 23.3% of patients assessed	-	-	-	Up to 66.7% of patients had significant comorbidities including hypertension (36.2%) and type 2 diabetes mellitus (23.2%) being the most common. Hyperipidaemia: 14.5%. IHDL 7.2%. Cerebrovascular accident: 7.2%. Depression: 5.8%. Osteoarthritis of the knee: 5.8%. Gout: 4.3%. Patients with two or more comorbidities: 27.5%.	7.2% of patients were drinkers. The Wald test statistics suggest that diabetes mellitus (p = 0.039) and drinking (p = 0.038) are the significant factors, with multilevel/single-level surgery being marginally below the level of significance (p = 0.074). The cumulative odds ratio for drinkers having increasing time for fusion was 8.6 times compared to nondrinkers,	15.9% smokers	Surgical: outcomes after anterior cervical discectomy and fusion (ACDF) surgery with stand-alone tricortical iliac crest autograft. The most common operated level was C4/5 (33.3%), followed by C5/6 (24.6%). Mean duration of surgery was 158.0 ± 39.6 min, and mean blood loss was 133.5 ± 76.2 ml.	Heterogenous	To determine predictive factors for poor neurological recovery, non-union, graft collapse and loss of C2–C7 sagittal alignment. Risk factors including age, smoking, drinking, comorbidities and operative levels were analysed through a multivariate regression for their respective influences on the various outcomes.	Outcomes included the change in Japanese Orthopaedic Association (JOA) scores clinically and timing of fusion, graft height and C2-7 angle measured on lateral radiographs. Any complication such as neurological deterioration, non-union, graft collapse or loss of angle was recorded. Delayed union was considered as radiological union identified only beyond postoperative 6 months.	Of the 69 patients studied, none of the patients had non-union, while 33 (47.1%) achieved fusion in 6 months. The most common complications were anterior protrusion of graft (5.8%) and hoarseness (2.9%). The 1-year mean change in JOA score was 3.9 ± 2.7. The C2-7 angle gradually became more kyphotic, despite an initial lordosis correction intraoperatively. The graft height also gradually collapse…	Associations were observed between timing of fusion and patients who were drinkers (Cramer’s V = 0.298), were diabetic (Cramer’s V = 0.246), underwent multilevel surgery (Cramer’s V = 0.247) and had two or more comorbidities (Cramer’s V = 0.240). These were important covariates to improve the final regression model with statistical significant effect: Wald χ 2 (df = 5) = 12.998, p = 0.023, −2 log…	-	-	ACDF using tricortical iliac crest autograft has satisfactory outcomes with low occurrence of complications. Diabetics and drinkers were predictors of delayed union. The majority of patients experienced delayed union (52.2%) based on our strict definition of 6-month findings of cross-trabeculation on radiographs. Our analysis found that drinking and diabetes mellitus are significant predictors fo…		LIPID PROFILES, CVS, DM, ALCOHOL
9 surgical,
7 cohort
total 9

## Sheet: Vitamins and minerals
Paper	1a	1b	2	3a	3b	4a	4b	5	6a	6b	6c	6d	7a	7b	7c	7d	7e	7f	7g	7h	7i	7j	7k	7l	8a	8b	9	10a	10b	10c	10d	11a	11b	12	Other categories	No correlation
Role of Cerebrolysin in cervical spondylotic myelopathy patients: a prospective randomized study	Ahmad	F	2017	Prospective	RCT		GRADE assessment	No	Multi-centre	192	Egypt	0 to 6 months	45-80	35:61 vs 40:53	-	-	-	No	-	-	-	CSM with motor weakness, gait disturbancenad MRI evidence of spondylotic cervical canal stenosis	No	-	Surgical canditates who refused to have surgery	Heterogenous	Effect of 5mL IM Cerebrolysin 5d/wk for 4 weeks as a conservative modality on CSM patients	Clinical Examination, JOA scoring and JOA recovery rate percentage	Myelopathy improved in 92.7% in treated group (I) vs untreated group (II). Recovery rate of >50% in 44.8% patients (I) at 6 months vs NO-ONE in II	6-month improvement in JOA score from 11.5+/-1.2 to 13.9+/1.3 (p=0.020) VS " from 12.02+/1.2 to 11.8+/1.23 (p=0.0004). Mean JOA recovery rate percentage changed from 48.5+/21.6 to 42.3/22.1 in 6 months (p=0.14) VS from 11.11+/12.6 to 7.5+/-12.8 (p=0.11)	age (above 60 years) r= -0.53, p=0.0008 AND more than double affected levels (r=-0.41, p=0.0002)	The group that received cerebrolysin had significant improvements in myelopathy, JOA score and mean JOA recovery rate percentage (p=<0.0001)		No funding	MALNUTRITION/DIET/PROTEIN SUPPLEMENTATION
Prevalence of vitamin B12 deficiency in spinal cord injury	Wannapha	P	2003	Retrospective	Cross-sectional study with prospective blood collection and retrospective medical record review		GRADE assessment	No	Single-centre	106	USA	The duration of SCI or SCD averaged 16.7 years, with a median duration of 16 years (range, 1–55y)	Mean age was 54.1 years, the median age was 52 years (range, 27–79y)	100% male	-	-	-	-	-	-	-	Vitamin B12 deficiency was seen in 19.0% by supranormal serum MMA level	-	-	Both inpatients and outpatients of SCI due to disease or trauma. No acute illness	Heterogenous	Fasting morning blood studies were obtained for serum vitamin B12, serum methylmalonic acid, serum folate, and serum homocysteine, as well as a complete blood count, electrolytes, and serum creatinine. Thyroid-stimulating hormone (TSH) was obtained. Serum cobalamin, folate, TSH, and homocysteine levels were measured by enzyme immunoassay methods; serum MMA was measured by means of gas chromatogra…	Medical charts were reviewed for age, duration of SCI or SCD, level of injury or disease, and degree of completeness. The clinician’s note for the annual evaluation was reviewed retrospectively for symptoms or signs of vitamin B12 deficiency; new weakness, new sensory loss, new memory impairment, recent depression, recent functional loss, or recent fatigue were identified.	The vitamin B12 level was subnormal in 5.7% of subjects; of those, all had supranormal MMA levels, all were age 40 to 59, most had complete SCI, and 67% had symptoms suggestive of B12 deficiency. Low-normal B12 levels were associated with a high prevalence of supranormal MMA. Subjects with either subnormal B12 or low normal B12 with supranormal MMA, both suggestive of vitamin B12 deficiency, comp…	Symptoms suggestive of B12 deficiency were noted in 67% of those with subnormal serum B12 levels; 39% of subjects with low-normal B12 and supranormal MMA showed possible B12 symptoms. The distribution of symptoms in these patients with subnormal and low-normal B12 was as follows: 5 with sensory changes (numbness, tingling), 4 with fatigue, 3 with functional decline, and 2 with new weakness. Unexp…	-		Vitamin B12 deficiency is most common in middle-aged SCI or SCD persons with complete or near-complete spinal cord involvement. Treatment with either parenteral or oral B12 replacement may optimize health and prevent irreversible neuropsychiatric complications in those with subnormal and low-normal B12 levels	No funding
FokI variant of vitamin D receptor gene and factors related to atherosclerosis associated with ossification of the posterior longitudinal ligament of the spine: a multi-hospital case-control study	Kobashi	G	2008	Prospective	Case-control		GRADE assessment	No	Multi-centre	189 in total: 63 cases and 126 controls	Japan	1998-2003	Present age: OPLL patients: 60.5+/-1.5. Controls 58.4+/-1.1	OPLL group: 39:61. Controls: 78:22.	-	Working hours >80h/wk: 9% in case group, but 3% in control group. Working with night shift: 13% in case group, 12% in control group. Irregular sleeping time: 36% in case group, 52% in control group. Age at graduation </= 18, 47% in cases, 76% in controls	Variety of employment statuses. Questionnaire asked for work environment (mode from age at 20 year to the period 5 years prior),	Not significant: 10/63 cases YES and 12/126 controls YES	-	-	Present BMI: cases: 25.5+/-0.5, controls: 23.3+/-0.3 (P value 0.0001). Average BMI at age 20 yr: cases: 22.6+/-0.4, controls: 21.8+/-0.5. Average BMI at age 40 yr: cases: 24.6+/-0.4, controls: 23.0+/-0.3 (P value: 0.0014. Maximum BMI before manifestation: cases: 27.6+/-0.5, controls: 25.6+/-0.3 (P value 0.0009).	Significant other characteristic: hypertension: cases: 23, controls: 29	-	-	Non-surgical: The diagnosis of OPLL was made based on radiographic findings in orthopedics clinics	Heterogenous	VDR genotyping was carried out using PCR-RFLP methods. Then analysed the Folk variant of VDR to facilitate early prediction, prevention and treatment of OPLL of spine. A common FokI variant of the vitamin D receptor gene (VDR) is a thymine/cytosine polymorphism in the first of 2 start codon (ATG)s. Allele F indicates the absence of the first ATG, and codes a 3 amino acid shorter VDR sequence than…	Self-adminitered questionnaire used to assess: past body mass indexes, histories of past illness, family history, and body pliability along with lifestyle factors.	A multivariate analysis revealed that the VDR FF genotype, family history of myocardial infarction, high body mass index at age 40, long working hours, and working with night shift to be independent potent risk factors for OPLL. To investigate the potential confounding effect between a VDR polymorphism and other factors, the correlation between OPLL and other factors was analyzed for the subgroup…	Although no significant differences were found in BMI at age 20, the average BMI at age 40, average peak BMI, and average current BMI among the cases were significantly higher with respect to controls, each assuming a value between 24 and 28, respectively (see 7i). Also, the frequency of the FF VDR genotype was significantly higher in the OPLL cases (49%) than in the controls (29%) (P < 0.01). Th…	-	see 10c	Multivariate analysis revealed that the VDR FF genotype, family history of myocardial infarction, high body mass index at age 40, limited intake of vegetables and salads and long working hours were independent potent risk factors for OPLL. The risk of developing OPLL may be reduced gradually and effectively by removing or minimizing the effect of lifestyle factors one by one through preventive in…	Federal funds were received in support of this work
Oral creatine supplementation enhances upper extremity work capacity in persons with cervical-level spinal cord injury	Jacobs	P	2002	Randomised double-blind, placebo-controlled, crossover design study			GRADE assessment	No	Single-centre	16 with complete cervical SCI (C5-7)	USA	Consists of 2 treatment phases lasting for 7 days, separated by a 21-day washout period.	Mean ageL 35.3+/-8.6. Range: 22-53	100% male	-	-	-	N	Mean body mass: 71.4+/-11.3	-	-	-	-	-	Non surgical	All men have complete SCI levels C5-7, ASA classes A and B. Mean injury duration in group 1 (with creatinine first): 6.1+/13.1 yr, vs in group 2 (placebo first): 9.4+/-8.7	Subjects were randomly assigned to 1 of 2 groups and received either 20g/d of creatine monohydrate supplement powder or placebo maltodextrin powder for the first treatment phase; the treatment was reversed in the second phase. Main objective: examine the effects of short-term creatine monohydrate supplementation on the upper extremity work capacity of persons with cervical-level spinal cord injur…	Main Outcome Measures: Peak power output, time to fatigue, heart rate, and metabolic measurements, including oxygen uptake (V̇O2), minute ventilation, tidal volume (VT), and respiration frequency	There were no significant differences between groups in subject age, body mass, or duration of SCI. Significantly greater values of VO2, VCO2, and VT at peak effort after creatine supplementation (P <.001)	No significant treatment effects were noted between baseline, either supplement, or washout tests in the measures of HR, respiratory exchange ratio (RER), or minute ventilation (V̇E). However, significant differences were observed among these assessment points in the measures of oxygen uptake (V̇O2), carbon dioxide production (V̇CO2), tidal volume (VT), and ventilatory frequency (f) (P values <.0…	-	-	Creatine supplementation enhances the exercise capacity in persons with complete cervical-level SCI and may promote greater exercise training benefits	No funding
1 surgical, 3 non-surgical
1 cohort
total 4

## Sheet: Gastrointestinal Health
Paper	1a	1b	2	3a	3b	4a	4b	5	6a	6b	6c	6d	7a	7b	7c	7d	7e	7f	7g	7h	7i	7j	7k	7l	8a	8b	9	10a	10b	10c	10d	11a	11b	12	Other categories	No correlation
Patient phenotypes associated with outcome following surgery for mild degenerative cervical myelopathy: a principal component regression analysis	Badhiwala	J	2018	Prospective	Cohort		GRADE assessment	No	Multi-centre	154	North America, Europe, Latin America and Asia-Pacific	up to 2 years after surgery	Mean age: 52.3	100 to 54	Asian, European, Latin American and North American sites (2007-2011). Canadian and American sites from 2005-2007. Patients were enrolled from sites in North America (91; 59.1%), Europe (34; 22.1%), Latin America (17; 11.0%), and Asia-Pacific (12; 7.8%). The majority of patients were Caucasian (130; 84.4%) followed by East Asian (11; 7.1%), African American (8; 5.2%), and other (5; 3.2%).	Variety of socioeconomic statuses assessed, including relatioship status and education levels	Variety of employment statuses	0.0455	176.69+/-42.23 lbs	67.20+/-3.83 inches		cardiovascular/renal/gastric/rheumatological comorbidities, weakness/clumsy hands, unstable gait	-	48.70% had smoked, with 25.32% being current smokers	Surgical: all patients were either treated anteriorly by cervical discectomy or corpectomy with fusion, or posteriorly, by laminectomy with or without instrumented fusion or laminoplasty, or by a combined circumferential approach. The surgical approach, number of operated levels, and use and type of instrumentation were at the discretion of the treating spinal surgeon	Hetergenous: but all patients showed symptomatic DCM witih at least one clinical sign of myelopathy and evidence of cervical cord compression on imaging	Assessing the significance of 67 principal components (PCs, including comorbidities, socioeconomic status, surgical technique) on mild DCM outcome: Involves first measuring the proportion of cohort with that PC. Then, eigenvalues are calculated to assess the amount of variance captured by that PC. Eigenvectors represent the contribution of each original dimension to that PC	Whether the PCs achieve a minimum clinically improtant difference in post-surgical outcome (disablity or quality of life) of mild DCM, measured using NDI and SF-36 PCS scales	Eigen decomposition of the 67 dimensions revealed 24 significant PCs with eigenvalue>1. Out of these 24, 6 PCS were shown to have significant associations with outcomes. Of nutritional importance: corbind status (renal disease, ESRD, rheuamtological disease) accounted for 9.3% of variance of data. Physical profile (gender, height, weight) accounted for 4.5% of variance. Physical impairment of upp…	Of nutritional importance: comorbid cardiac/gastric status and patient demographics achieved the MCID in NDI at 12 months (odds ratio, OR= 0.62, p=0.022) and the SF-36 PCS (OR 0.58, p=0.009). Patients' physical profile, their comorbid renal disease achieved MCID in SF-36 PCS (OR 0.71, p=0.025), cardiovascular (OR 0.60, p=0.015) and cardiorespiratory disease (OR 1.71, p<0.002) were significantly a…	not of nutritional importance	The MCID for outcomes were derived from literature and defined as =/< -7.5 for NDI and =/>5 for SF-36 PCS scores. The threshold for accepting statistical signficance (as for all the PCs mentioned already) was set a priori at α=0.05	Patient demographics and comorbid cardiac/gastric status are significantly associated with NDI and SF-36 PCS. Multiple other components correlate with SF-36 PCS too, including cardiovascular and cardiorespiratory diseases, as well as patient physical profile (look at 10c)	No funding: The original studies were sponsored by AOSpine North America (CSM-NA) and AOSpine International (CSM-I)	CVS
The Relationship Between Gastrointestinal Comorbidities, Clinical Presentation and Surgical Outcome in Patients with DCM: Analysis of a Global Cohort	Nouri	A	2020	Retrospective	Cohort		GRADE assessment	No	Multi-centre	757. GICs present in 121 (16%)	USA (12 sites, 11 USA but 1 Canada	2005-2007	All >= 18. Mean age in GIC group: 57.98+/-10.21 (0.065). NonGIC group: 56.04+/-12.10 (P-value 0.065)	GIC group: 48.76% male, NonGIC group: 65.4% male (P value 0.001)- Significant	-	SF-36 PCS: GIC group: 32.80 +/-8.79. GIC group: 34.65 ± 9.38. P value 0.049	-	-	-	-	-	Psychiatric comorbidities: 31.4% in GIC group vs 10.4% in nonGIC group (P<0.0001)	-	-	Non-surgical	Heterogenous	Patients divided into two groups: those with GICs and those without GICs. GICs were obtained at presentation and included gastric, intestinal, hepatic, and pancreatic conditions	Clinical, MRI presentation, baseline neurological and functional status (at 2 yrs) were compared between the two groups. Patients were included if they had clinical signs and symptoms of myelopathy that were confirmed via imaging. Patient clinical data, general health (SF-36), Neck Disability Index (NDI), and neurological function (modified Japanese Association score [mJOA] and Nurick grade were …	The patients with GICs were less commonly male (48.76% vs 65.4%, P=0.001). Those with GICs were slightly less neurologically impaired based on Nurick grade ((3.05 ± 1.10 vs. 3.28 ± 1.16, p = 0.044) but not based on mJOA (12.74 ± 2.62 vs. 12.48 ± 2.76, p = 0.33). They also had a worse physical health score (32.80 ± 8.79 vs. 34.65 ± 9.38 p = 0.049), worse neck disability (46.31 ± 20.04 vs. 38.23 ± …	The patients with GICs were less commonly male (48.76% vs 65.4%, P=0.001). Those with GICs were slightly less neurologically impaired based on Nurick grade ((3.05 ± 1.10 vs. 3.28 ± 1.16, p = 0.044) but not based on mJOA (12.74 ± 2.62 vs. 12.48 ± 2.76, p = 0.33). They also had a worse physical health score (32.80 ± 8.79 vs. 34.65 ± 9.38 p = 0.049), worse neck disability (46.31 ± 20.04 vs. 38.23 ± …	-	See 10c	DCM patients with GICs are more likely to be female and have significantly more general health impairment and neck disability. However, these patients have less clinical and MRI features typical of more severe neurological impairment. The symptoms are very different than those typically obseved in DCM, It is therefore plausible that nutritional factors may contribute to this observation	Funding of the initial AOSpine CSM-NA and CSM-I studies. Further support from Halbert Chair in Neural Repair and Regeneration and the DeZwirek Family Foundation
Clinical and surgical predictors of perioperative complications in patients with degenerative cervical myelopathy: Results from the multicenter, prospective aospine international study on 479 patients	Tetreault	L	2015	Prospective	Cohort		GRADE assessment	No	Multi-centre	479	16 global spine centres in four continents: 150 (31.32%) from the Asia-Pacific region, 126 (26.30%) from 5 European sites, 123 (25.68%) from North America and 80 (16.70%) from three sites in South America	2007-2011	Mean age: mean age 56.4 ± 11.9 years. Range: 21-87	64.72:35.28%	-	-	-	12.53% (60 patients) had pre-existing DM: 42 were mild, 16 moderate, 1 severe and 1 had an unspecified severity			The average body mass index of this population (n = 332) was 25.8 ± 4.6 kg/m2 (range: 14.2-41.1 kg/m2), which is classified as “overweight” according to WHO	The most common types of comorbidities were related to the cardiovascular system (56.49%). Sixty patients (12.53%) had preexisting diabetes mellitus: 42 were mild, 16 moderate, 1 severe, and 1 had an unspecified severity. Other, less relevant/less significant: Respiratory: 8.81%. Gastrointestinal: 15.09%/ Psychiatric: 7.97%/ Rheumatological: 2.94%. The most common diagnosis was spondylosis (75.99…		27.35% smoke	Surgical: With respect to surgical technique, 57.74% of patients were treated anteriorly and 39.96% were treated posteriorly. A minority (2.30%) underwent a 2-stage anteroposterior surgery. The mean number of levels decompressed was 3.7 ± 1.3 (range: 1-7) and the mean operative duration was 178 ± 80 minutes (range: 45-495 minutes	Heterogenous	Clinical and surgical predictors of perioperative complications in CSM patients		Final logistic regression model: According to the final model, patients were at an increased risk of perioperative complications if they had a diagnosis of OPLL (OR = 1.75, P = .040), concomitant diabetes mellitus (OR = 1.96, P = .060), a greater number of comorbidities (OR = 1.20, P = .069), and a longer operative duration (OR = 1.07, P = .002)	Patients with complications were on average older (57.9 ± 10.9 years) and had a higher body mass index (BMI) (26.7 ± 4.6 kg/m2) in comparison with patients without complications (56.1 ± 12.1 years, 25.60 ± 4.54 kg/m2), although these relationships did not reach statistical significance (age, odds ratio [OR] = 1.01, P = .21; BMI, OR = 1.05, P = .10). Univariately, the major clinical risk factors f…	Diabetic patients were at a greater risk of dysphagia/dysphonia (18.33%) than patients without diabetes mellitus (2.63%, P < .001).		Surgical CSM patients have a higher risk of perioperative complications if they have a greater number of comorbidities, coexisting diabetes mellitus, OPLL, and a longer operative duration. Surgeons can use this information to discuss the risks and benefits of surgery with patients, to plan case-specific preventive strategies, and to ensure appropriate management in the perioperative period.	No funding stated	CVS, GI, DM, BMI
2 surgical, 1 non-surgical
3 cohort
total 3

## Sheet: Weight or BMI
Paper	1a	1b	2	3a	3b	4a	4b	5	6a	6b	6c	6d	7a	7b	7c	7d	7e	7f	7g	7h	7i	7j	7k	7l	8a	8b	9	10a	10b	10c	10d	11a	11b	12	Other categories	No correlation
Obesity does not impact clinical outcome but affects cervical sagittal alignment and adjacent segment degeneration in short term follow-up after an anterior cervical decompression and fusion	Basques	BA	2019	Retrospective	Cohort		GRADE assessment	No	Single-centre	399	USA	Jan 2008- Dec 2015	Mean age: 549.9+/-11.1	50.25 to 49.75	-	-	-	11.81%. Coinciding with the BMIs in column 9, prevalence of diabetes: 6.19% vs. 7.05% vs. 17.28% vs. 24.44% vs. 26.32%; p<0.001	-	-	BMI <25, 25-30, 30-35, 35-40 and >40 all assessed	Radiculopathy (71.61%), Myeloradiculopathy (23.06%)	-	19.55% of all smokers	Surgical: patients underwent an anterior cervical decompression and fusion procedure	Surgery indications were radiculopathy, myelopathy or myeloradiculopathy that had failed nonoperative treatments	Obesity (BMI): <25 kg/m2 (normal weight), ≥25 kg/m2 to <30 kg/m2 (overweight), ≥30 kg/m2 to <35 kg/m2 (Class I obesity), ≥35 kg/m2 to 40 kg/m2 (Class II obesity), and ≥40 kg/m2 (Class III obesity)	PROs and cervical sagittal alignment parameters: the following radiographic parameters were measured preoperatively and postoperatively (4 weeks, 3 months, 6 months and 12 months post op): C2–C7 lordosis (deg) T1 slope (T1S, in deg), sagittal vertical axis (SVA in mm), fusion mass lordosis, proximal and distal adjacent segment lordosis, height of the fusion mass, ASD, and fusion. The Cobb angle b…	Compared with patients with BMI<30, obese patients had smaller preoperative lordosis (p=0.012),immediate postoperative lordosis(p=0.017), and final lordosis (p<0.001) in addition to smaller immediate postoperative lordosis (p=0.025), and final fusion segment lordosis (p=0.015) and smaller preoperative (p=0.024) and final distal lordosis (p=0.021). The obese group experienced a significant increas…	Pre-operatively: SVA increases from 23.4+/-8.9 to 25.4+/-9.8 as BMI increases from <25 to ≥40). Postoperatively: SVA increases from 25.6+/-8.8 to 29.7+/-10.6 as BMI increases as above. Preoperatively: Distal lordosis reduces from 4.2+/-4.3 to 3.7+/-4.5 as BMI increases from <25 to ≥40. Postoperatively: distal lordosis decreases from 2.9+/-4.3 to 2.5+/-4.7 as BMI increases as above.	not of nutritional importance	A rise in BMI positively correlated with an increase in postoperative sCA and a decrease in final lordosis and final fusion segment lordosis. Compared with non-obese patients (BMI<30), obese patients with BMI≥30 had worse postoperative and final SVA, cervical lordosis, fusion segment lordosis, distal lordosis and had significantly greater radiographic ASD (p<0.05)		No funding
Predictors of 30-Day Hospital Readmission After Posterior Cervical Fusion in 3401 Patients	Choy	W	2015	Retrospective	Cohort		GRADE assessment	No	Multi-centre	3401	USA	2006-2013	Mean age 60.3	55.86 to 43.96	-	-	-	-	>10% body weight loss 6 months preoperatively= 1% of patients	-	Mean - 28.96+/-6.48	56.07% of patients have hypertension requiring medication. 28.49% patients are dehydrated. 5.20% require steroids for chronic condition. Variety of reasons for post surgical admission e.g. PE, DVT requiring therapy, sepsis, thromboembolism, postoperative infection, pneumonia, deep/superficial SSI, postoperative pain, haematoma, syncope	-	-	Surgical: Patients underwent Posterior Cervical Fusion (esp arthrodesis utilising the posterior or posterolateral technique in a single cervical level below C2)	Heterogenous	To assess the significant predictors of readmission (contributing most to postoperative complications) after PCF. Anemia was defined by preoperative hematocrit less than 36% in women and less than 40% in men. Dehydration was calculated based on a blood urea nitrogen/creatinine ratio higher than 20. Body mass index (BMI) was calculated with patient weight and height and grouped according to the WH…	Primary outcome was readmission after PCF, defined by any hospital readmission for any reason within 30 days of initial surgery to either the same or another hospital	Those readmitted had significantly more preoperative medical comorbidities, with higher rates of hypertension requiring medication, reliance on dialysis, disseminated cancer, open wounds or wound infections, use of steroids for chronic conditions, and more than 10% weight loss 6 weeks prior to surgery. Moreover, readmitted cases had a greater number of patients with dehydration. Postoperative inf…	Relavent significant predictors for hospital readmission: anemia (40.76% of those readmitted, OR = 1.57, P = 0.006). Dehydration, (35.55% of those readmitted). Hypertension requiring medication (63.98%). >10% body weight loss 6 months preoperatively (2.37%). However, BMI was not significant, (36.97% were overweight, 33.65% were obese). Significance was defined by P < 0.05	-	One of the strongest, relevant, preoperative predictors for readmission: anemia (OR = 1.57, P = 0.006)		No funding	ANAEMIA AND CVS
Predictors of morbidity and mortality among patients with cervical spondylotic myelopathy treated surgically	Kaye	D	2015	Retrospective	Cohort		GRADE assessment	No	Multi-centre	54, 348	USA	2001-2010													Surgical: All patients 25 and over with CSM, undergoing anterior cervical discectomy and fusion/refusion at C2 or below, posterior-only fusion.refusion at C2 or below, combined anterior and posterior fusion/refusion at C2 or below and decompression of the spinal canal including laminoplasty.	Heterogenous: No history of cancer, vertebral fracture	Demographic data for age, gender, race and mortality were collected for each discharge. Comorbidities were assigned using the Agency for Healthcare Research and Quality (AHRQ) Comorbidity Software.	Mortality data was collected at each discharge. In addition, procedure-related complications as a result of surgical and medical care were determined using ICDM-9-CM codes specific for individual complications. Overall complication rate was determined by identifying the occurrence of any procedure-related complication including device-related complications.	A total of 54,348 patients underwent surgical intervention for CSM with an overall morbidity rate of 9.83 % and mortality rate of 0.43 %. Relevant comorbidities found to be associated with an increased mortality rate included pathologic weight loss [OR 5.43 (4.07–7.26)]. Perioperative morbidity seemed to increase with electrolyte imbalance, P value<0.0001, [OR 2.82 (2.65–3.01)]. Alternatively, hy…	see 10b	-	see 10b		No funding	MALNUTRITION, CVS, ANAEMIA, DIABETES
Clinical and epidemiological profiles of non-traumatic myelopathies	Pinto	W	2016	Retrospective	Observational Cohort study		GRADE assessment	No	Multi-centre	166 patients of suspected myelopathy	Brazil	2001-2012. All patients followed for at leaest 2 years	Mean age at diagnosis: 48.5+/-16.2	53:47%	-	-	-	7.8% diabetes	-	-	-	Significant ones: Prior malignancy (13.8%), hypercholesterolemia (13.2%), depression (11.5%), hypothyroidism (10.2%). Chronic gastritis and hypertriglyceridemia (9.6%), diabetes mellitus type 2 (7.8%), megaloblastic anemia (6.0%). 1.8% of patients had the following: abortions, morbid obesity, viral poliomyelitis, prior stroke and acute myocardial infarction, hematologic malignancy, cirrhosis				Hetergenous	The epidemiological, clinical, radiological characteristics of 166 non-traumatic myelopathy patients	see 9	Only 4.2% of patients do not have medical backrgrounds. Relevant medical comorbidities and prior clinical conditions presented by patients in this study: Smoking (39.2%), hypertension (30.7%), alcoholism (26.5%). Prior malignancy (13.8%), hypercholesterolemia (13.2%), depression (11.5%), hypothyroidism (10.2%). Chronic gastritis and hypertriglyceridemia (9.6%), diabetes mellitus type 2 (7.8%), me…	In addition to 10b. Serum laboratorial screening results: 11.4% with cobalamin deficiency, 10.2% with high MCV. 0.6% with copper deficiency. Initial clinical suspicion in non-traumatic myelopathies: Subacute combined degeneration (vitamin B12 deficiency) (11.4%; n = 19). Definitive diagnosis: Subacute combined degeneration (vitamin B12 deficiency) (11.4%; n = 19), Copper deficiency myeloneuropath…	-	See 10b/c	-	No funding stated	CVS, VITAMIN, ANAEMIA, HORMONE, DM, LIPID PROFILE
Prevalence and Predictive Factors of Concurrent Cervical Spinal Cord Compression in Adult Spinal Deformity	Shimizu	T	2019	Retrospective	Cross-sectional cohort		GRADE assessment	No	Single-centre	121	USA	2015-2017	Mean ageL 55.3+/-14.1 (range 23-82)	22:99, female being the dominant group	-	-	-	-	-	-	24.4+/-4.5	-	-	-	Nonsurgical	Heterogenous	Patient demographics including age, gender, diagnosis, and body mass index (BMI) were recorded.	Radiographic evaluation was performed based on the full-body sterioradiograph. Spinopelvic parameters (including pelvic incidence (PI), lumbar lordosis (LL), PI-LL mismatch, thoracic kyphosis (T2-T2, T5-12, and T5-12 Cobb's angles), thoracolumbar kyphosis (T10-L2 Cobb's angle), pelvic tilt (PT), and sacral slope (SS)), were also measured and correlated against 9.	Age, BMI, and PI-LL mismatch independently predicted the severity of CSCC. The statistical significance was set at P < 0.05.	Multivariate Linear Regression Analysis Identifying the Predictive Factors for CCI Score:(CSCC compression score): Age (P<0.034), BMI (P<0.01), and PI-LL mismatch (P<0.01) independently predicted the severity of CSCC. Standardised partial regression coefficient (Beta) for age: 0.203, for BMI: 0.265. VIF for age: 1.346, VIF for BMI: 1.332	-	-	Preoperative evaluation of cervical MRI and examinations for signs/symptoms of myelopathy are essential for patients with (1) older age, (2) increased BMI, and (3) high PI-LL mismatch to avoid progressive myelopathy or cord injury during ASD surgery. Suggested performing MRI on these patients prior to thoracolumbar reconstruction The data in the present study are not able to provide a pathophysio…	No funding
Incidence and risk factors for dysphagia after anterior cervical fusion	Singh	K	2013	Retrospective	Database analysis		GRADE assessment	No	Multi-centre	159,590 ACF cases, of which 139,434 were 1- to 2-level ACF and 20,156 were 3+-level ACF	USA	2002-2009		1-to2-level ACF: No dysphagia (47.7% male) dysphagia (51.3%). 3+level ACF, with/withou dysphagia (48.1% male). Male sex was a significant predictor of postop dysphagia (OR = 1.16; 95% CI = 1.07-1.25) --> 'Dysphagia was more common in males undergoing 1- to 2-level ACF (P < 0.001).'	African American race (OR = 1.3; 95% CI = 1.2-1.5)												Incidences of dysphagia were also identified by ICD-9-CM diagnostic coding	Those patients who experienced dysphagia were compared with patients with no complaints of dysphagia after ACF. Each surgical group was analyzed for demographic distribution with regard to age, sex, race, and comorbid risk factors. To assess patient comorbidities, the Charlson Comorbidity Index (CCI) was calculated using data from the NIS Disease Severity Measure Files. The CCI makes use of 22 di…	Affected patients after 3+-level ACF were on average 4.2 years older than unaffected patients (59.9 yr vs. 55.7 yr; P < 0.001). Analysis by age group in both study cohorts revealed that patients 18 to 44 years of age less frequently developed dysphagia after ACF (20.1% vs. 30.2% in 1- to 2-level group and 9.0% vs. 15.7% in the 3+-level group; P < 0.001). In contrast, patients 75 years or older mo…	Patients who experienced dysphagia after ACF had greater preoperative comorbidity as evidenced by a significantly higher CCI scores in both 1- to 2-level and 3+-level cohorts (2.75 vs. 1.99 and 3.19 vs. 2.55, respectively; P < 0.001). intraoperative use of rhBMP was significantly greater in patients with postoperative dysphagia in the 1- to 2-level ACF group (9.4% vs. 7.2%; P < 0.001). Logistic r…			Dysphagia occurs twice as often after 3+-level ACF compared with 1- to 2-level ACF. Utilization of BMP was also linked to an increased incidence of dysphagia in the 1- to 2-level ACF group. Regardless of the number of levels fused, patients experiencing dysphagia had increased age, comorbid risk factors, hospitalizations, and costs.	No funding	ELECTROLYTE IMBALANCES/ANAEMIA/WEIGHT LOSS
The Impact of Obesity on Surgeon Ratings and Patient-Reported Outcome Measures after Degenerative Cervical Spine Disease Surgery	Auffinger	B	2013	Prospective	Cohort		GRADE assessment	Funded by Spine Education and Research fund at The University of Chicago	Single-centre	88 consecutive patients. 97.72% follow-up at 3 months and 94.31% at 6 months postoperatively	USA	2009-2012	Mean age: 56.57 ± 12.09	51.59% female							Mean BMI was 27.92 ± 7.9 kg/m2; 28.57% were overweight (BMI 25–29.9), and 31.57% were obese (Class I obesity, BMI 30–34.9)	Indications for surgery: cervical radiculopathy: symptoms persistent for longer than 6 weeks despite conservative management and progressive symptoms or progressive neurologic deficit regardless of symptom duration; (2) cervical myelopathy: symptomatic regardless of duration; or (3) cervical instability	Drinking history 49.46%	Smoking history, 21.27%	Surgical: patients undergoing surgery fir degenerative cervical spine disease at the neurosurgery spine clinic	Heterogenous	Patients' self-reported height and weight at the initial clinic visit were used to calculate BMI using the formula: BMI (kg/m2) = body weight (kg)/(body height [m])2. Patients were classified as underweight (<18.5), normal (18.5–24.9), overweight (25–29.9), obese class I (30–34.9), obese class II (35–39.9), and obese class III (≥40) according to guidelines established by the World Health Organiza…	All questionnaires were completed by the patients either at the outpatient center or at home and returned by mail. Surgeons completed the surgeon ratings after the patient visit. The surgeon ratings were collected on a seven-point Likert-type scale in which the attending surgeon evaluated patient improvement after surgery. It ranges from 1 to 7, where 1 means “very much improved,” 2 indicates “mu…	Obese patients had worse postoperative PRO scores and less overall patient-rated improvement compared with nonobese patients. Percentage of patients under each BMI class: decrease in improvement postoperatively was BMI dependent because normal-weight patients consistently had the greatest improvement in the self-rated scales that evaluated physical performance (NDI, VAS, and PCS), whereas overwei…	Found a positive correlation between BMI and VAS at 6 months (R = 0.298, P < 0.05) and between BMI and change in Neck Disability Index (R = 0.385, P < 0.01), suggesting that obese patients had less improvement and more pain 6 months postoperatively than nonobese patients. The mean changes in NDI scores for normal weight, overweight, and obese patients were, respectively, −9.40 (± 9.53), −5.15 (± …	There was a positive correlation between smoking habit and complications (R = 0.356, P < 0.001), but they were unable to find a correlation between BMI and surgical complications (R = 0.06, P = 0.12) or between BMI and age (R = −0.07, P = 0.18).		Obese patients had worse postoperative patient-reported outcome scores and less overall patient-rated improvement compared with nonobese patients. Patients with BMI >25 reported less improvement after surgery both in the patients' and in the surgeons' perspectives. Although the patients from all three BMI categories here analyzed (normal-weight, overweight, and obese) clearly benefited from surgi…	Funded by Spine Education and Research fund at The University of Chicago
Prevalence of and risk factors for Modic change in patients with symptomatic cervical spondylosis: An observational study	Bai	J	2018	Retrospective	Cohort		GRADE assessment	No	Single-centre	498 (46 patients (9.24%) had MC, and the other 452 (90.76%) did not)	China	2014-2017	53.6+/-8.9	271 to 227: in modic group: 22:24. In nonmodic group: 249:203. P value: 0.356 (not significant)					64.1+/-10.7 in MC group. 61.6+/-11.3 in nonMC group (P value= 0.152, NOT significant)		MC group mean BMI: 24.7+/-3.1. NonMC group BMI: 22.3+/-3.4. (P value<0.001= significiant)	HDL/LDL/TRIG levels not significantly different between modic and nonmodic groups (P values, 0.356, 0.478, 0.379 respectively)	Alcohol history: 11/46 in MC group. 132/452 in nonmodic group	Smoking: 18/46 in modic group, 197/452 in nonmodic group.					The prevalence of MC in patients with cervical spondylosis was 9.24%. The MC was most frequent at C5–6, followed by C6–7, C4–5, and C3–4. The proportion of Type 1 MC in patients with neck pain was significantly higher than that in patients without neck pain (46.2% vs 13.6%, P=0.027). However, none of the variables associated with fat metabolism showed a significant difference between Type 1 and T…	In patients with MC, 25 patients had symptoms of neck pain, and 21 did not. The proportion of Type 1 MC in patients with neck pain was 46.2%, which was significantly higher than that in patients without neck pain (13.6%), and the P-value was 0.027. the weight in patients with MC (64.1±10.7) was higher than that in patients without MC (61.6±11.3), although we cannot demonstrate a statistically sig…	-	-	It appears that advanced age and high BMI were two factors that may be responsible for cervical MC. Type 1 MC is associated with the prevalence of neck pain. However, we cannot confirm that Type 2 MC is correlated with fat metabolism	No funding stated
Clinical and surgical predictors of perioperative complications in patients with degenerative cervical myelopathy: Results from the multicenter, prospective aospine international study on 479 patients	Tetreault	L	2015	Prospective	Cohort		GRADE assessment	No	Multi-centre	479	16 global spine centres in four continents: 150 (31.32%) from the Asia-Pacific region, 126 (26.30%) from 5 European sites, 123 (25.68%) from North America and 80 (16.70%) from three sites in South America	2007-2011	Mean age: mean age 56.4 ± 11.9 years. Range: 21-87	64.72:35.28%	-	-	-	12.53% (60 patients) had pre-existing DM: 42 were mild, 16 moderate, 1 severe and 1 had an unspecified severity			The average body mass index of this population (n = 332) was 25.8 ± 4.6 kg/m2 (range: 14.2-41.1 kg/m2), which is classified as “overweight” according to WHO	The most common types of comorbidities were related to the cardiovascular system (56.49%). Sixty patients (12.53%) had preexisting diabetes mellitus: 42 were mild, 16 moderate, 1 severe, and 1 had an unspecified severity. Other, less relevant/less significant: Respiratory: 8.81%. Gastrointestinal: 15.09%/ Psychiatric: 7.97%/ Rheumatological: 2.94%. The most common diagnosis was spondylosis (75.99…		27.35% smoke	Surgical: With respect to surgical technique, 57.74% of patients were treated anteriorly and 39.96% were treated posteriorly. A minority (2.30%) underwent a 2-stage anteroposterior surgery. The mean number of levels decompressed was 3.7 ± 1.3 (range: 1-7) and the mean operative duration was 178 ± 80 minutes (range: 45-495 minutes	Heterogenous	Clinical and surgical predictors of perioperative complications in CSM patients		Final logistic regression model: According to the final model, patients were at an increased risk of perioperative complications if they had a diagnosis of OPLL (OR = 1.75, P = .040), concomitant diabetes mellitus (OR = 1.96, P = .060), a greater number of comorbidities (OR = 1.20, P = .069), and a longer operative duration (OR = 1.07, P = .002)	Patients with complications were on average older (57.9 ± 10.9 years) and had a higher body mass index (BMI) (26.7 ± 4.6 kg/m2) in comparison with patients without complications (56.1 ± 12.1 years, 25.60 ± 4.54 kg/m2), although these relationships did not reach statistical significance (age, odds ratio [OR] = 1.01, P = .21; BMI, OR = 1.05, P = .10). Univariately, the major clinical risk factors f…	Diabetic patients were at a greater risk of dysphagia/dysphonia (18.33%) than patients without diabetes mellitus (2.63%, P < .001).		Surgical CSM patients have a higher risk of perioperative complications if they have a greater number of comorbidities, coexisting diabetes mellitus, OPLL, and a longer operative duration. Surgeons can use this information to discuss the risks and benefits of surgery with patients, to plan case-specific preventive strategies, and to ensure appropriate management in the perioperative period.	No funding stated	CVS, GI, DM, BMI	BMI !!
Incidence, risk factors, and mortality associated with aspiration in cervical spine surgery	Fineberg	S	2013	Retrospective	Cohort		GRADE assessment	No	Multi-centre	202694	Analysis of ethnic distribution demonstrated the overall sample population to be predominantly Caucasian with a trend toward more African-Americans aspirating (11.9% vs. 8.4% of all patients, P = 0.006). Only in the PCD cohort did patients with aspiration have a significantly lower distribution of Caucasian ethnicity (71.9% vs. 84.7%) and greater distribution of African-American ethnicity (18.8% …	2002-2009	Patients experiencing aspiration pneumonia were on average 7.8 years older than nonaffected patients (60.1 vs. 52.3 yr; P < 0.001). ACF-treated patients with aspiration were a mean of 7.4 years older, PCD-treated patients were 7.3 years older, and PCF-treated patients were 4.6 years older than patients without aspiration (P < 0.001. In addition to older age, patients with aspiration demonstrated …	There was an overall significant trend of more males experiencing aspiration than females (55.4% males vs. 44.6% females) despite the majority (51.0%) of all patients being female (P < 0.001). Males were more often afflicted with aspiration across all cohorts, but this only approached significance in the ACF group (P < 0.003).	Analysis of ethnic distribution demonstrated the overall sample population to be predominantly Caucasian with a trend toward more African-Americans aspirating (11.9% vs. 8.4% of all patients, P = 0.006). Only in the PCD cohort did patients with aspiration have a significantly lower distribution of Caucasian ethnicity (71.9% vs. 84.7%) and greater distribution of African-American ethnicity (18.8% …	-	-	-	Weight loss significant: (OR = 8.3; CI = 5.6-12.3),P<0.001	-	-	-	-	-	Surgical: 166,633 were anterior cervical fusions (82.2%), 13,298 were posterior cervical fusions (6.6%), and 22,764 were posterior cervical decompressions (11.2%).	Heterogenous	Patient demographics (e.g., age, sex, and race) and comorbid conditions were assessed in each surgical cohort. Outcomes measures included length of stay (LOS), hospital costs, and inhospital mortality (per 1000 cases). Data from the NIS Disease Severity Measure Files were used to calculate a modified Charlson Comorbidity Index (CCI). The CCI predicts patients' 10-year mortality based on 22 differ…		Patients affected by aspiration were significantly older, more frequently male, and had greater comorbidities than unaffected patients (P < 0.001). Patients diagnosed with aspiration demonstrated significantly greater length of stay, costs, and mortality (P < 0.001). Logistic regression analysis demonstrated independent predictors of aspiration to include advanced age (>=65 yr), male sex, congest…	In addition to older age, patients with aspiration demonstrated significantly greater comorbidity index scores (3.35 with aspiration vs. 2.09 without aspiration; P < 0.001). Significantly greater CCI scores in patients with aspiration were also present across all procedural cohorts (P < 0.001). Multiple comorbid conditions demonstrated increased risk for aspiration (P <= 0.001) including weight l…			Patients most commonly affected by aspiration were older males with greater comorbidity. Hospital courses complicated by aspiration had greater length of stay, costs, and mortality. Identification of patients with risk factors for aspiration may assist in early diagnosis and treatment to prevent further morbidity and mortality.	No funding	ALCOHOL, CVS, WEIGHT LOSS, ELECTROLYES, ANAEMIA
Surgical site infections following operative management of cervical spondylotic myelopathy: prevalence, predictors of occurence, and influence on peri-operative outcomes	Jalai	C	2016	Retrospective	Retrospective review of the prospectively collected NSQIP database		GRADE assessment	No	Multi-centre	3057: Post-operative SSIs were identified in 35 of 3057 patients (1.15 %)	USA database	2010-2012	Mean age: 60.71 ± 11.50 years. SSI group: 56.54, No SSI group: 60.75. P value=0.031. AGE IS SIGNIFICANT					No SSI group= 18.9% diabetes. SSI group: 22.9% diabetes. P value= 0.341 (not significant)			Mean BMI: 29.16 ± 6.96 kg/m2	Cardiac comorbidity (P=0.558), pulmonary comorbidity (P=0.357) and hypertension (P=0.424) are not significant (P<0.05 if significant). Steroid use (P=0.270) not significant. Morbid obesity (P=0.334) not significant. BMI>=30 (P=0.207) not significant. BUT BMI in SSI group (31.60) compared to that in no SSI group (29.14) was significantly different (P=0.037). Superficial surgical site infection com…		No SSI group: 27.8% smoking history. SSI group: 37.1% smoking history (P=0.149). Not significant (significance: P<0.05)	Surgical	Heterogenous	Patient demographics	Primary outcome measure in this study included the development of an SSI. For the purposes of this study, infections were categorized as follows: superficial surgical site infections (sSSIs), deep incisional SSI involving fascial and muscle layers (dSSI) and organ space SSI involving any part of the anatomy besides the operative incision [peri-spinal (PS) for this study]	3057 patients were included in this analysis. Overall infection rate was 1.15 % (35/3057), of which 54.3 % (19/35) were superficial SSIs, 28.6 % (10/35) were deep incisional SSI, and 20 % (7/35) were peri-spinal SSI. Logistic regression revealed factors associated with SSI included: higher BMI [OR 1.162 (CI 1.269–1.064), p = 0.001] and operative time ≥208 min [OR 4.769 (CI 20.220–1.125), p = 0.03…	3057 patients were included in this analysis. Overall infection rate was 1.15 % (35/3057), of which 54.3 % (19/35) were superficial SSIs, 28.6 % (10/35) were deep incisional SSI, and 20 % (7/35) were peri-spinal SSI. Logistic regression revealed factors associated with SSI included: higher BMI [OR 1.162 (CI 1.269–1.064), p = 0.001] and operative time ≥208 min [OR 4.769 (CI 20.220–1.125), p = 0.03…	-	-	The overall SSI rate for the examined CSM cohort was 1.15 %. This study identified increased BMI and operative time ≥208 min as predictors of infection in surgical CSM patients. this analysis did not identify smoking history, steroid use, comorbid conditions, obesity or diabetes as associated with increased risk of SSIs. This information should be carefully considered in delivering patient educat…	No funding stated
Risk factors for false positive transcranial motor evoked potential monitoring alerts during surgical treatment of cervical myelopathy	Kim	D	2007	Retrospective	Conseqcutive series review		GRADE assessment	No	Single-centre	52	USA	One year	Mean age: 60 years (range 36-82)	1.1 to 1	-	-	-	-	191lbs (range 120-290)		Mean BMI between the two groups: (BMI 35.0 vs. 28.8, P = 0.032. Group 2 were pateints with false positive TcMEP alerts during surgery, whereas group 1 were the remaining study population. All 5 patients in group 2 demonstrated a BMI >30, meeting the National Institutes of Health criteria for obesity based on BMI measurement.		-	-	Surgical: number of operated levels (avg) was 3.1 (range 1-6). Among 24 anterior procedures, the avg no of levels was 2.0 (range 1-4). Among 26 posterior procedures the avg no of levels was 3.9 (range 3-6). Avg duration of surgery was 100 mins (range 110-446)	Heterogenous	For each patient, a comprehensive chart review was performed and standard demographic and clinical data were recorded, including age, sex, height, weight, medical comorbidities, preoperative medications, and smoking status	Intraoperative neuromonitoring data for 52 consecutive patients undergoing surgery for cervical myelopathy were reviewed. All major TcMEP alerts were identified.	Six of 52 patients (12%) experienced a major TcMEP alert consisting of sustained >80% loss of amplitude. There were no somatosensory-evoked potential (SSEP)-related alerts. In 2 cases, an intraoperative wake-up test was negative and in 3 cases, surgery was completed without a wake-up test and without recovery of TcMEP signals. No new postoperative neurologic deficits were observed in these patien…	Patients experiencing false positive TcMEP alerts during surgery (group 2) were compared with the remaining patients in the overall study population (group 1). With respect to the primary variable of interest, BMI, there was a statistically significant difference between groups, with group 2 patients demonstrating a higher rate of obesity (BMI 35.0 vs. 28.8, P = 0.032; All 5 patients in group 2 d…	-	-	In this series of cervical myelopathy patients, sensitivity and specificity of TcMEP for detection of clinically significant intraoperative cord injury were 100% and 90%, respectively. Sensitivity and specificity of SSEP were 0% and 100%, respectively. The positive predictive value of a TcMEP alert was 17%. Possible risk factors for false positive TcMEP alerts include obesity and increased length…	Institutional funds were received in support of this work. No benefits in any form have been received
Hemostatic function to regulate perioperative bleeding in patients undergoing spinal surgery: A prospective observational study	Kimura	A	2017	Prospective	Observational Study		GRADE assessment	The authors have the following financial conflicts of interest to declare: Tsukasa Ohmori (T.O.) has received research funding from Bayer AG.	Single-centre	107	Japan	2010-2013	Mean age: 65.6+/-10.5	65 to 39	-	-	-	DM: 21.2% (22 patients)	61.1+/-13.9kg	-	23.7+/-3.7	Hypertension (43.4%), RA (4.8%), Haemodialysis (5.8%)			Surgical: 107 consecutive patients undergoing cervical laminoplasty for compressive cervical myelopathy. double-door laminoplasty	Heterogenous	Investigate the mechanism of hemostasis in a traumatic bleeding such as an operation by measuring a variety of laboratory tests in a prospective cohort		PAI-1 is the most important factor to determine the intraoperative bleeding volume among the variables. On the other hand, body weight was the most important predictor in determining postoperative bleeding volume. The hemostatic tests including α2-PI, platelet count, and collagen-induced platelet aggregation were also associated with postoperative bleeding volume.	There were significant positive correlations between PAI-1 and body weight (r = 0.2987, P = 0.002) and between PAI-1 concentration and BMI (r = 0.3031, P = 0.0017). no significant correlation between PAI-1 and total cholesterol levels (r = −0.038, P = 0.698). To examine the synergistic effect of low PAI-1 and obesity on intraoperative bleeding volume, they categorized the parent population into f…			Obese patients are also known to be at higher risk for thromboembolism. We should discriminate individuals at higher risk of bleeding from obese patients before surgery. The individualized therapy targeting obese patients seems to be particularly important in patients undergoing total hip arthroplasty and total knee arthroplasty, where antithrombotic prophylaxis is recommended to prevent venous t…	The authors have the following financial conflicts of interest to declare: Tsukasa Ohmori (T.O.) has received research funding from Bayer AG.	BMI, LIPID PROFILE	LIPID PROFILE!!
Estimated Prevalence of Obstructive Sleep Apnea-Hypopnea Syndrome After Cervical Cord Injury	Leduc	B	2007	Cross-sectional study			GRADE assessment	No	Single-centre	41 (22 OSAHS, 19 no OSAHS)	Canada	overnight polysomnography was undertaken. Patients had cervical cord injury of more than 6 months in duration.	Mean age: 42.5+/-11.1 (range: 22-67)	83:17%	-	-	-	-	-	-	Healthy weight is defined by a BMI ranging from 20 to 24.9kg/m2, overweight by a BMI of 25 to 29.9kg/m2, and obesity by a BMI 30kg/m2 or more. Multiple logistic regression made it possible to identify the variables that predict OSAHA successfully: this includes BMI ≥30kg/m2 (OR=34; 95% CI, 1.6–744.8; P=.03),	Average duration post-SCI: 14.4±11.6 (0.5−38) yrs	-	-	Non-surgical	Heterogenous: average duration post SCI: 14.4±11.6 (0.5−38) yrs. Etiology or TRAUMA: behicular (34%), work (19%), Sports and recreation (32%) and Falls (15%). Level of lesion: C4-C8. Majority had ASIA grade of A (51%)	Medical history, physical exam, and full in home overnight polysomnography were undertaken. Data were collected on characteristics of spinal cord injury, current medication, sleeping habits, daytime sleepiness, body mass index (BMI), and neck circumference.	Presence or absence of OSAHS as defined by the American Academy of Sleep Medicine criteria (1999).	Twenty-two (53%) patients (95% confidence interval [CI], 38.4%–68.9%) had OSAHS. Daytime sleepiness (odds ratio [OR], 41.1; 95% CI, 2.3–739.7; P=.02), BMI of 30kg/m2 or higher (OR=17.2; 95% CI, 1.4–206.4; P=.03), and 3 or more awakenings during sleep (OR=34; 95% CI, 1.6–744.8; P=.03) were the best predictive factors of OSAHS obtained by a forward stepwise multiple logistic regression.	The following clinical factors were associated with OSAHS: BMI (P=.02), obesity (P=.02), and neck size (P=.04). Three dichotomized clinical variables were obtained by a forward stepwise multiple logistic regression to predict OSAHS successfully: sleepiness (presence, absence), the BMI <30kg/m2, ≥30kg/m2, and the number of awakenings during sleep (<3, ≥3). Thus, the predictive model, which include…	-	-	The estimated prevalence of OSAHS is high after cervical cord injury. OSAHS should be suspected, especially in patients with daytime sleepiness, obesity, and frequent awakenings during sleep.	No funding, but 'Supported by the Fondation pour la Recherche sur la Moelle Epiniere'
Using a machine learning approach to predict outcome after surgery for degenerative cervical myelopathy	Merali	Z	2019	Post-hoc analysis of 757 patients with DCM enrolled in the prospective,multicentre cohort studies			GRADE assessment	No	Multi-centre	605	Netherlands	Outcome measures were assessed at 6-months, 12-months, and 24-months after surgery. Of the 757, 605 patients with 6-month follow-up, 583 with 12-month follow-up, and 539 with 24-month follow-up.	Mean age: 56 (IQR: 48-64)	62.7:37.3%	-	-	-	-	-	-	-	HTN: 38.6%, Cardiovascular: 17%, Diabetes: 13.3%, GI disease: 12.4%, Psychiatric: 11.0%, Resp disease: 9.1%,	-	Current smoker: 36.8%	Surgical: Patients were treated anteriorly by cervical discectomy and/or corpectomy with fusion, or posteriorly, by laminectomy with or without instrumented fusion or laminoplasty, or by a combined circumferential approach.		Baseline data included variables pertaining to patient demographics (e.g., age, sex, weight, height, race, education, etc.), clinical presentation (e.g., symptoms, signs, causative pathology, etc.), surgical treatment (e.g., approach, number of cervical levels operated on, operation duration, etc.), and detailed medical co-morbidities (previous MI, smoking history, cardiac pathology, psychiatric …	Outcome measures were assessed at 6-months, 12-months, and 24-months after surgery. The primary outcome measure was an improvement in quality of life as measured by the SF-6D score, derived from the SF-36 questionnaire. An improvement in quality of life was defined as an increase in the SF-6D score by 0.03, which represents the minimal clinically important difference (MCID). The secondary outcome…	The best performing predictive model used a random forest structure and had an average area under the curve (AUC) of 0.70, classification accuracy of 77%, and sensitivity of 78% when evaluated on a testing cohort that was not used for model training. Worse pre-operative disease severity, longer duration of DCM symptoms, older age, higher body weight, and current smoking status were associated wit…	RF model identified longer duration of DCM symptoms, worse pre-operative disease severity, higher age, greater body weight, and current smoking status as being associated with worse surgical outcomes. A previously published logistic regression model identified higher age, longer duration of DCM symptoms, current smoking status, psychiatric comorbidities, and gait impairment as being associated wi…	-	-	see 10c	No funding: The authors received no specific funding for this work. The original studies were sponsored by AOSpine North America (CSM-NA) and AOSpine International (CSM-I)
Prevalence and Outcomes in Patients Undergoing Reintubation After Anterior Cervical Spine Surgery: Results From the AOSpine North America Multicenter Study on 8887 Patient	Nagoshi	N	2017	Retrospective	Cohort		GRADE assessment	No	Multi-centre	8887	USA	2005-2011: all patients had re-intubation within 30 days after surgery	Mean age: 48.89+/-11.76 (reintubation group). 57.07+/-12.18 (control group). P=0.0104 (Significant)	55.56:44.44 (re-intubation group) vs 57.43:42.57 (control group). P value: 0.6796 (Not significant)	-	-	-	-	-	-	32.15+/-8.65 (re-intubation group) vs 29.79 +/-6.69 (control group). P=0.0002 (Significant)		-	-	Surgical: Patients who had re-intubation within 30 days after surgery and required an anterior hematoma/edema evacuation were identified	Heterogenous	Patients who had re-intubation within 30 days after surgery and required an anterior hematoma/edema evacuation were identified	Based on patient records, the following data were extracted: age, body mass index (BMI), smoking history, diagnosis, duration of operative time, blood loss, fusion levels, and duration of hospital stay. As a control group to analyze risk factors, we used data from 148 complication-free patients treated anteriorly who were registered in the AOSpine North America Cervical Spondylotic Myelopathy stu…	see 10c.	Nine cases of a postoperative re-intubation were identified, representing an incidence of 0.10%. Patients’ diagnoses were radiculopathy (n = 5), degenerative disc disease (n = 4), myelopathy (n = 4) and infection (n = 1). Two patients (22.2%) were smokers: one a current smoker and the other a previous smoker. With respect to risk factors, patients with re-intubation had a significantly higher BMI…	-	-	This large multicenter study demonstrated that re-intubation is an extremely rare complication, occurring in 10 out of 10,000 patients undergoing anterior cervical spinesurgery. Relative to a control group, obesity and blood loss were major risk factors for this complication
Impact of Obesity on Outcomes in Adults Undergoing Elective Posterior Cervical Fusion	Phan	K	2017	Retrospective	Retrospective study of prospectively collected data.		GRADE assessment	No	Multi-centre	524: 322 (61.5%) were classified as nonobese with a BMI of 30 or lesser, compared with 202 (38.5%) patients with obesity with a BMI greater than 30	Australia	2005-2012	18-64yr: 65.53% (non obese), >=65yr: 34.47%. 18-64yr: 68.81% (obese) and >=65: 31.19% (obese). No significant difference between obese and nonobese patietns. age 65 years or older (34.5% vs. 31.2%, P = 0.44). P=0.4372 (not significant)		No significant difference between obese and non-obese patients. Racial distributions (P = 0.75),			No significant difference between obese and non-obese patients: Diabetes (14.6% vs. 20.8%, P = 0.07)			322 (61.5%) were classified as nonobese with a BMI of 30 or lesser, compared with 202 (38.5%) patients with obesity with a BMI greater than 30		No significant difference: alcohol users (7.8% vs. 4.5%, P = 0.13)	No significant difference between obese/non-obese patients: smokers (33.2% vs. 25.3%, P = 0.05),	Surgical	Heterogenous	Obese patients vs not obese patients	Univariate analysis and multivariate logistic regression were used to analyze the effect of obesity on postoperative morbidity and mortality.	In terms of baseline characteristics, there was no significant difference between nonobese and obese patients cohorts in terms of proportion of women (42.9% vs. 49.0%, P = 0.17), racial distributions (P = 0.75), age 65 years or older (34.5% vs. 31.2%, P = 0.44), diabetes (14.6% vs. 20.8%, P = 0.07), smokers (33.2% vs. 25.3%, P = 0.05), and alcohol users (7.8% vs. 4.5%, P = 0.13).	Patients with obesity had a significantly higher proportion of patients with American Society of Anesthesiologists class 3 or higher (66.8% vs. 53.4%, P = 0.002), dyspnea (11.9% vs. 6.2%, P = 0.02), but lower proportion of patients with dependent functional status before surgery (7.4% vs. 13.0%, P = 0.04). In terms of comorbidities, patients with obesity undergoing posterior cervical fusion had a…			The present study demonstrated that patients with obesity can safely undergo posterior cervical fusion surgery. Although obesity predisposed to an elevated risk of VTE, postoperative mortality and morbidity were otherwise not significantly increased in this population. study showed obesity to be an independent predictor of postoperative DVT/PE, increasing the risk more than six fold. The magnitud…	No funding stated		shows both correlation and no correlation with certain things
Readmission rates, reasons, and risk factors following anterior cervical fusion for cervical spondylosis in patients above 65 years of age	Puvanesarajah	V	2016	Retrospective	Cohort		GRADE assessment	No	Multi-centre	45284	USA	2005-2012	10,574 (23.4%) were 75 years of age or older.	47.6:52.4%	-	-	-	DM: 38.3% (1-2 level) vs 37.5% (>=3 level): P=0.111 (not significant)				Comorbidities were not significantly different between those operated at 1-2 levels and those operated at >=3 levels	-	41.2% of those with 1-2 level, and 42.5% of those with >=3 level. P=0.006 (Significant).	Surgical: Forty-five thousand two hundred eighty-four patients treated with one to two-level and 12,103 patients with >=three-level anterior cervical fusion (ACF) were identified and included in two study cohorts	Heterogenous	Reasons for and rates of readmission were determined within 30 days, 90 days, and one-year postoperatively	Risk factors for medical, surgical, and all 30-day readmissions were also determined, selecting from various comorbidities, demographics, and surgical variables	Readmission rates of 1.0% to 1.4%, 2.7% to 3.6%, and 13.2% to 14.1% were observed within 30 days, 90 days, and one year. Within 30 days, over 30% of patients from both study cohorts were readmitted for surgical reasons. Of surgical reasons for 30-day readmission, hematoma/seroma diagnoses were the most frequent (11.4%-15.4% of all readmissions). Male gender, diabetes mellitus, chronic pulmonary d…	BMP usage and same-day transfusion rates were significantly increased in patients treated with >=three-level ACF (P < 0.0001). Patients treated with one to two-level ACF were less likely to have inpatient stays greater than one day (P < 0.0001). On multivariate analysis, male gender [odds ratio (OR) 1.94, 95% confidence interval (95% CI) 1.53-2.48], diabetes mellitus (OR 1.40, 95% CI 1.15-1.71), …			Unplanned 30-day readmission rates following primary, elective ACF in elderly patients is low and often due to medical reasons. Frequent surgical reasons for 30-day readmission include hematoma/seroma formation. Male gender and various comorbid diagnoses are significant predictors of all-cause readmissions within 30 days.	No funding	CVS, DM, OBESITY
Does obesity correlate with worse patient-reported outcomes following elective anterior cervical discectomy and fusion?	Sielatycki	J	2016	Retrospective	Cohort		GRADE assessment	No	Single-centre	299: 80 obese (27%) and 219 nonobese (73%)	USA	2010-2014	Mean age in <35BMI: 52.8+/-10.3. Mran age in >=35BMI: 51.3+/-9.2 (P value 0.92, not significant)	57:43 in <35BMI. 45:55 in >=35BMI group	-	-	-	22% in <35 BMI vs 39% in >=35BMI group. P value: 0.03 (expected to be significant)			Patients were divided into groups with a body mass index ≥35.	The obese patients had significantly greater comorbidities, including diabetes (39% vs 22%, P = .03), hypertension (54% vs 43%, P = .002), and a higher rate of American Society of Anesthesiologists grade greater than 2 (79% vs 48%, P < .001). Other comorbidities present but not significantly different between both groups: CAD, MI, previious surgery, herniated disc, spondilolisthesis.			Surgical: length of surgery in <35BMI group: 158.4+/-58.4 mins. In >=35BMI group: 173.1+/-72.4mins. P value: 0.11. Not significant	Heterogenous	Patients were divided into groups with a body mass index ≥35. [Patients were defined as “obese” with a BMI ≥35, based on the World Health Organization definition of class II obesity]. The Neck Disability Index (NDI), Short-Form 12 (SF-12) physical and mental component scales (PCS and MCS), EuroQol-5D (EQ-5D), Numerical Rating Scale (NRS) for pain, and modified Japanese Orthopaedic Association (mJ…	PROs were collected in person or by telephone interview at baseline and at 3 and 12 months postoperatively	At baseline, obesity was associated with worse myelopathy (modified Japanese Orthopaedic Association score: 10.7 vs 12.2, P = .01), general physical health (SF-12 physical component scale score: 28.7 vs 31.8, P = .02), and general mental health (SF-12 mental component scale score: 38.9 vs 42.3, P = .04). All PROs improved significantly following surgery in both groups. There was no difference in …	The obese patients had significantly greater comorbidities, including diabetes (39% vs 22%, P = .03), hypertension (54% vs 43%, P = .002), and a higher rate of American Society of Anesthesiologists grade greater than 2 (79% vs 48%, P < .001). All PROs improved significantly over the course of 12 months in both BMI groups (P<0.001). At baseline, obese patients (BMI ≥35) had worse myelopathy sympto…			Obesity was not associated with less improvement in PROs following ACDF. There was no difference in the proportion of patients satisfied with surgery and those achieving a minimal clinically important difference across all PROs. Obese patients may therefore achieve meaningful improvement following elective ACDF: used longitudinal registry outcome data to investigate the association between obesit…	No external sources of funding
Risk factors in cervical spondylosis	Singh	S	2013	Cross-sectional, hospital-based, clinico-radiological study	Case-control		GRADE assessment	No	Single-centre	200	India	Not mentioned	Mean age: G1: 49.76+/-11.30yr. G2: 45.82 ± 11.35 years, G3: 39.38 ± 14.35 years,		Mongoloid vs non-mongoloid race. Yates corrected P vaue: 0.31: not significantly different between G1 and G3/control groups	Occupation divided as: household workers vs outdoor workers vs manual labourers, vs head load carriers. Yates corrected P value: 0.72- not signficantly different between G1 and G3/control groups	-	-	G1 Mean weight: 55.32 ± 11.04 kg. G2 mean weight: 55.86 ± 10.78 kg. G3 mean weight: 55.60 ± 9.06 kg	G1 mean height: 156.58 ± 8.84 cm. G2 mean height: 156.14 ± 9.22 cm. G3 mean height: 159.54 ± 8.17 cm					Non-surgical	Heterogenous	Detailed history, clinical examination for assessing cervical spine dysfunction was performed. Patients divided into symptomatic (G1: CSM, G2: complaints of neck pain not controlled with treatment, G3: controls who had no report of symptoms/signs related to cervical spondylosis) vs asymptomatic group. Race, age, sex, height, weight and occupation of the subjects were noted	All were subjected to a lateral projection radiograph of cervical spine: The mid-sagittal canal diameter (MSD), sagittal vertebral body diameter (VBD) and the canal-body ratio (CBR) were recorded. The average distance measured was rounded off to the nearest 0.5 mm. The statistical analysis was done in Epi-info 2000 program.	VBD not signfiicantly different between the three groups	The comparison of clinical group I (radiculopathy) with the control group (clinical group III) for differences in age, height, weight, sex, race and occupation was done and it was found that the controls were significantly younger (p-value < 0.01) and taller than cases (p-value < 0.05): Age: Age 49.76 ± 11.30 yrs (G1) vs 39.38 ± 14.35 yrs (G3/controls). P value: 0.0000. Height: 156.58 ± 8.84 cm(G…	-	-	This study concluded that variations in canal–body ratio, canal diameter, vertebral body diameter of the cervical vertebrae and race, weight and height of the patients are not the risk factors of cervical spondylosis. Age, gender and occupation are the only risk factors for having cervical spondylosis. The identification of risk factors would help clinicians to identify the patient at risk and im…			WEIGHT !!	Height was found significant
Serum oxidative stress influences neurological recovery after surgery to treat acutely worsening symptoms of compression myelopathy: A cross-sectional human study	Takahashi	H	2019	Cross-sectional study			GRADE assessment	No	Single-centre	36 (all serum samples) collected preoperatively from patients treated for acutely worsening compression myelopathy (AM-20 patients) and chronic compression myelopathy (CM- 16 patients)	Japan	Period not defined	AM group: 67.2+/-12.5 (35-86). CM group: 67.8+/-10.3 (49-84). P value: 0.878 (not signficant)	12:8 (AM group) vs 13:3 (CM group)	-	-	-	5/20 (AM group), vs 8/16 (CM group)	-	-	AM group: 24.6 ± 5.0 (17.5–36.0) vs CM group: 24.5 ± 3.7 (19.2–33.2). P value: 0.924	-	-	Never/Past/Now: 8/9/3 (AM group) vs 5/8/3 (CM group)	Surgical canditates: Surgical treatment was recommended for all the patients with cervical compression myelopathy in this study	Heterogenous	AM vs CM patients. Patient characteristic noted. The mean JOA score and recovery rate noted	A recently developed method for measuring derivatives of reactive oxygen metabolites (ROM) in serum, referred to as the d-ROM test, was used to evaluate reactive oxygen species (ROS) production not counteracted by anti-oxidative activity and thus representative of oxidative stress in serum	ROM increased to 349.5 ± 54.8, representing a moderate oxidative stress, in CM samples. ROM increased to 409.2 ± 77.9 in AM samples, reflecting severe oxidative stress which were significantly higher than for CM samples (p < 0.05). There was no significant difference by the cause of disorders (CSM or OPLL). ROM were significantly increased in AM serum samples from female patients versus AM male a…	ROM in the CM group were 347.6 ± 56.0, which was indicative of moderate oxidative stress in the serum. ROM in the AM group were 407.8 ± 76.1 and indicated a severe oxidative stress level that was significantly higher than that in the CM group (p < 0.05). There were no significant correlations between ROM and age or BMI. There was a significant increase in ROM in the serum of female patients espec…	-	-	Although moderate oxidative stress was present in patients with CM, levels of oxidative stress increased in severity in patients with AM. These results suggest that postsurgical neurological recovery is influenced by severe oxidative stress in AM.	This study was supported in part by JSPS KAKENHI Grant Number 16 K20072 in measuring ROM and in writing the manuscript.	DM, BMI	DM OR BMI!!
Relationship between nutritional status and improved ADL in individuals with cervical spinal cord injury in a convalescent rehabilitation ward	Tanaka	M	2019	Retrospective	Cohort		GRADE assessment	No	Single-centre	154	Japan	10 year period	Mean age: 67.1 ± 12.7 years	5 days, 12:22:00	-	-	-	-	-	-	-	-	-	-	Mixed: patients with cervical SCI requiring rehabilitation were admitted to the convalescent rehabilitation ward.	Heterogenous	Main survey items were age, sex, length of hospital stay (LOS), days from SCI onset to admission, injury etiology, vertebral injury, spinal surgery, and American Spinal Injury Association (ASIA) impairment scale score from evaluation using the International SCI Core Data Set, mode of nutrition management (oral intake or tube feeding), nutritional indicator (Subjective Global Assessment [SGA], and…	This study used FIM efficiency as the main outcome measurement. The FIM measure has been verified for reliability and validity, and consists of 13 items on motor function and 5 on cognitive function. ASIA impairment scale score, SGA, and BMI had been systematically measured by a registered nurse and dietitian, respectively, on the day of admission. The ASIA impairment scale score is an internatio…	FIM efficiency was significantly higher in the well-nourished group based on the SGA than in the two groups with malnutrition (P = .007: 0.32 vs. 0.26 vs. 0.10). Multivariate regression analysis revealed that FIM efficiency was similar in the underweight and standard group, but was significantly higher in the overweight and obese group (P = .006: 0.20 vs. 0.21 vs. 0.31). Multivariate regression: …	110 participants (71.4%) were considered to have some level of malnutrition (SGA categories: B and C). Twenty-five participants (89.3%) who were judged as having low ASIA impairment scale score, AIS A and B were considered malnourished. Results below are presented as A vs. B vs. C. LOS was significantly shorter in the well-nourished group than in the other two groups (P < .001: 86.5 days vs. 125.…	-	-	SGA and BMI on admission may be independently associated with FIM efficiency in patients with cervical spinal cord injury.	This work was supported by the Japan Society for the Promotion of Science (Grant Number: 15K01395). Funding from the Japan Society for the Promotion of Science foundation is gratefully acknowledged.	MALNUTRITION, BMI
The revision rate and occurrence of adjacent segment disease after anterior cervical discectomy and fusion: a study of 672 consecutive patients	Van Eck	C	2014	Retrospective	Cohort		GRADE assessment	No	Single-centre	672	USA	2000-2010: Average duration of patient follow up- 31 months	Mean age: 48. Range: 19-85	44.5:55.5%					83 +/- 22 kg	170 +/- 11 cm,	29 +/- 7	Five hundred ninety-four (88.4%) patients experienced radiculopathy, 59 (8.8%) experienced myelopathy, and the remaining 19 (2.8%) experienced myeloradiculopathy, preoperatively		48.4% smokers, 18.0% were nonsmokers, and in 33.6% of patients, the smoking status was unknown	Surgical: ACDF: One hundred one (15%) patients underwent revision surgery. The reason for revision surgery was adjacent segment disease in 47 (47.5%), pseudarthrosis in 45 (45.5%) and a new problem at a nonadjacent level in 7 (7.1%) of those patients. Two hundred forty-nine (37.1%) underwent a 1-level ACDF, 388 (57.7%) a 2-level ACDF, and 35 (5.2%) a 3-level ACDF. In 635 patients (94.5%) iliac cr…	Heterogenous	Age, sex, height, weight, body mass index, symptoms at presentation, number of levels fused, graft type, and smoking status were recorded.	Outcomes included revision rate, reason for revision surgery, time to revision surgery, presence and grade of adjacent segment disease, distance from the instrumentation to the cranial and caudal endplate (plate-to-disc distance), and reporting of symptoms of adjacent segment disease at the final follow-up.	One hundred one (15%) patients underwent revision surgery. The reason for revision surgery was adjacent segment disease in 47 (47.5%), pseudarthrosis in 45 (45.5%) and a new problem at a nonadjacent level in 7 (7.1%) of those patients. The need for revision surgery was not affected by patient age, sex, body mass index, smoking status, symptoms at presentation, number of levels fused, plate-to-dis…	Overall, 101 patients of the 672 (15%) underwent revision surgery during follow-up. The revision surgery took place at an average of 34 months after the index procedure. Seven patients (1%) underwent surgery for a new problem, new trauma, or degeneration at a nonadjacent segment. Forty-five patients (7%) underwent revision surgery for pseudarthrosis. Of those, 8 (18%) had undergone a 1-level, 36 …	-	-	The aim of this study was to determine the rate of revision surgery and the occurrence of adjacent segment disease of patients undergoing ACDF for cervical radiculopathy and myelopathy. This study included 672 patients with an overall revision rate of 15% (101/672 patients). Hilibrand et al reported a similar revision rate of 14%. These results suggest that the development of better techniques an…	No funding		BMI!!
Rates of anterior cervical discectomy and fusion following initial posterior cervical foraminotomy	Wang	T	2015	Retrospective	Cohort		GRADE assessment	No	Single-centre	178	China	2004-2011	Mean age: 53.8±11.2. Patients who subsequently underwent ACDF at the index level were significantly younger (25 vs. 35 years, p=.03),		69:31%	-	-	non revision: 8% DM, but ACDF revision: 0% DM. P value: 1.0%. Not significant	-	-	Those who underwent ACDF at index level (reoperation) had a lower body mass index (25.5+/-3.2% in ACDF revision patients vs. 28.6+/-4.8 in non-revision, p=.03), compared to those who did not have a revision operation	Reoperated patients were more likely to take anxiolytic (56% vs. 22%, p=.04) or antidepressant medication (67% vs. 27%, p=.02), compared with those that did not have a revision operation.			Surgical: The reason for reoperation in these patients included cervical radiculopathy, foraminal stenosis, disc herniation, and cervical spondylosis.	Heterogenous	To determine the rate of ACDF after initial PCF and	To further describe any patient characteristics or preoperative or operative data that increase the rate of reoperation after PCF: Patient characteristics included patient age at the time of surgery, gender, body mass index (BMI), chronic conditions (hypertension, hyperlipidemia, coronary artery disease, diabetes), current smoking status at the time of the operation, smoking history, medication u…	One hundred seventy-eight patients who underwent a PCF were reviewed, with an average follow-up of 31.7 months. Nine (5%) patients underwent an ACDF revision operation at the index level. The reason for reoperation in these patients included cervical radiculopathy, foraminal stenosis, disc herniation, and cervical spondylosis. Patients who subsequently underwent ACDF at the index level were signi…	The mean age for the patients who did not have ACDF revision was 54.3±11.0 years, whereas the patients who required ACDF revision surgery was 45.4±12.2 years (p=.03). The average BMI for patients who did not have ACDF revision was 28.6±4.8, whereas the average BMI for the revision cohort was 25.5±3.2 (p=.01, but table states P=0.03. Still signfiicant as P<0.05)	-	-	This is the first study to determine conversion to ACDF after PCF. The present study demonstrates that PCF is associated with a low reoperation rate, similar to the historical reoperation for ACDF. Accordingly, spine surgeons can operate via a PCF approach without a significant increased risk for ACDF revision surgery at the index level.	No funding stated
Impact of elevated body mass index and obesity on long-term surgical outcomes for patients with degenerative cervical myelopathy: Analysis of a combined prospective dataset	Wilson	J	2017	Analysis of a combined prospective dataset.	Cohort		GRADE assessment	No	Multi-centre	757	USA (11 American centres and 1 Canadian centre)	2005-2007	Mean age: 56.3 +/- 11.8 years	62.8:37.3%	-	-	-	-	Mean weight preoperatively: 77.7+/-18.6kg	Mean height preoperatively: 1.7+/-0.1m	Mean BMI: 27.3 (±5.7), with 17 patients (2.3%) underweight, 271 patients (35.8%) normal weight, 275 patients (36.3%) overweight, and 194 patients (25.7%) obese.	As determined by preoperative mJOA scores, 207 patients (27.3%) had mild preoperative functional deficits (mJOA > 15), 296 patients (39.1%) moderate (mJOA 12-14), and 254 (33.6%) severe (mJOA < 12)		73.2% non-smoker, 26.8% smoker	Non-surgical	Heterogenous: Consecutive adult patients presenting with clinical evidence of cervical myelopathy, imaging evidence of cervical spinal cord compression, and no history of surgical treatments for myelopathy were enrolled with consent	BMI, as both a categorical and continuous variable, was the predictor of interest in this analysis. As a categorical variable, universally accepted thresholds recommended by the WHO were used to classify patients: BMI<18.5 = underweight, BMI 18.5-24.99 = normal weight, BMI 25-29.99 = overweight, and BMI >30 = obese. Demographic and clinical characteristics were documented, including age, sex, mar…	Outcome measures included Neck Disability Index (NDI), modified Japanese Orthopedic Association (mJOA) score, and Short Form- 36 (SF-36) scores at 1 year postoperatively	Controlling for preoperative mJOA, NDI, smoking status, age, and sex, elevated BMI was associated with increased neck disability at 1 year (P < 0.01). On average, NDI scores were 4.5 points higher (95% confidence interval, CI: 1.6-7.6) for overweight patients and 5.7 points higher (95% CI: 2.6-8.9) for obese patients compared with individuals of normal weight. Obese patients had 0.5 times odds (o…	As determined by preoperative mJOA scores, 207 patients (27.3%) had mild preoperative functional deficits (mJOA > 15), 296 patients (39.1%) moderate (mJOA 12-14), and 254 (33.6%) severe (mJOA < 12). The mean preoperative BMI was 27.3 (+/- 5.7) with 17 (2.3%) patients considered underweight, 271 (35.8%) normal weight, 275 (36.3%) overweight, and 194 (25.7%) obese. Elevated BMI was significantly as…	-	-	Increased BMI, particularly obesity, was associated with increased postoperative disability. This represents a potentially modifiable risk factor which clinicians can target to optimize postoperative outcomes.	Data collection for this study was supported financially by AO Spine and AO Spine North America. The funder played no role in the design of the study or the decision to publish. Relevant financial activities outside the submitted work: grants.
Large increase in blood pressure after extubation and high body mass index elevate the risk of spinal epidural hematoma after spinal surgery	Yamada	K	2015	Retrospective	Match case-control study		GRADE assessment	No	Single-centre	8250: but postoperative SEH evacuation was performed after 32 of 8250 (0.39%) spinal decompression procedures	Japan	1998-2014	Mean age: 71 (61-79) in SEH group vs 66 (54-72) in control group. Patients in the SEH group had a significantly older age (P = 0.015)	44:56 in SEH group vs 56:44 in control group. P=0.220. Not significant				DM: not significantly different between SEH (9%) group and control (16%) group. P=0.288			Mean BMIL 26.8 (23.8-28.7) in SHE group vs 24.3 (22.5-26.7) in control group. P=0.009	Coagulopathy (P=0.061), malignancy (P=0.233), IHD (P=0.113) and hypertension (P=0.066) none are significantly different between SEH and control groups		Current smoker: 27% in SHE group vs 24% in control group. P-0.764- not significant	Surgical: Thirty-two of 8250 patients who underwent spinal decompression surgery subsequently underwent surgical hematoma evacuation, giving a 0.39% incidence of postoperative SEH requiring evacuation.	Heterogenous	Risk factors for symptomatic postoperative spinal epidural hematoma (SEH) after matching for various factors including a multilevel procedure, which was identified as a risk factor in previous studies.	incidence of postoperative SEH requiring surgical evacuation in 8250 spinal decompression procedures	Postoperative SEH evacuation was performed after 32 of 8250 (0.39%) spinal decompression procedures. The incidence was significantly higher after thoracic procedures (2.41%) than after cervical (0.21%) or lumbar (0.39%) procedures. Multivariate analysis identified a 50 mm Hg or greater increase in systolic blood pressure after extubation (adjusted odds ratio: 3.22, 95% confidence interval: 1.22-8…	Patients in the SEH group had a significantly older age (P = 0.015) and higher BMI (P = 0.009) than patients in the control group. The SEH group had higher proportions of patients with hypertension and coagulopathy than the control group, but these differences were not significant (P = 0.066 and 0.061, respectively). There were no significant differences in the proportions of patients with abnorm…			A 50 mm Hg or greater increase in systolic blood pressure after extubation and high body mass index were identified as risk factors for SEH. Appropriate blood pressure control especially at the end of surgery is important for the prevention of postoperative SEH, particularly in obese patients. In this study, multivariate analysis identified a large increase in blood pressure after extubation and …	No funding	CVS, BMI
Factors predicting adjacent segment disease after anterior cervical discectomy and fusion treating cervical spondylotic myelopathy: A retrospective study with 5-year follow-up	You	J	2018	Retrospective	Cohort		GRADE assessment	No	Single-centre	356	China	2011-2013	Mean age: 68.9					non-ASD group: 241/317 had DM. Whereas, in ASD group: 25/39 had DM. P=0.106- not significant	-	-	Mean BMI: 25.7+/-3.8 (non-ASD group) vs 24.4+/-2.8 (ASD group). P=-0.064.		241/317 drinkers (non-ASD group) vs 30/39 (ASD group). P=0.413.	133/317 smokers (non-ASD group), vs 15/39 smokers (ASD group) P=0.869	Surgical: 356 patients who underwent ACDF for CSM from Jan.2011 to Jan.2013. Up to Jan. 2018, 39 patients suffered from ASD and 317 did not.	Heterogenous	Assessments include: age, sex, body mass index (BMI), diabetes, smoking, alcohol, duration of symptoms, preoperative Cobb angle of C2 to 7, T1 slope, C2 to 7 range of motion (C2–7 range of motion [ROM]), C2 to 7 sagittal vertical axis (C2–7 SVA), fusion level involved, superior fusion segment, high signal intensity on T2-WI of magnetic resonance imaging (MRI), preoperative visual analogue scale (…	39 patients suffered from ASD and 317 did not	Data analyzed by univariate and multivariate analysis shows that age (68.9 years old), duration of symptoms (18.8 months), superior fusion segment, more fusion level involved (2.7), high signal intensity on T2-WI (17 of 39 patients), Cobb angle of C2 to C7 (18.7°), C2 to C7 SVA (31.0 mm), T1 slope (28.4°), preoperative VAS-neck (5.2), VAS-Arm (5.6) and NDI (36.7) in ASD group are significantly hi…	There is no significant difference in sex, BMI (P=0.064), history of smoking (P=0.869) alcohol (P=0.413), diabetes (P=0.106), superior fusion segment and C2 to C7 ROM between 2 groups. Age (68.9 ± 9.4), duration of symptoms (18.8 ± 3.7), fusion level involved (2.7 ± 1.1), superior fusion segment, Cobb angle of C2 to C7 (18.7 ± 5.3), C2 to C7 SVA (31.0 ± 7.1), T1 slope (28.4 ± 6.9), preoperative V…	-	-	The rate of ASD after ACDF is 10.9% in 5-year follow up. Patients with cervical sagittal imbalance, advanced age and sever state of CSM, which have a positive relation with ASD before surgery should be paid attention for surgeons.	No funding stated	BMI, DM	BMI!!
Predictors of cervical lordosis loss after laminoplasty in patients with cervical spondylotic myelopathy	Zhang	J	2017	Prospective	Cohort		GRADE assessment	No	Single-centre	41	China	2013-2014	Mean age: 53.2 ± 6.8 years, P value: 0.159		25 to 16. Gender P value: 0.270	-	-	-	-	-	Mean BMI: 25.9 ± 6.7 kg/m2. P value: 0.372			Smoking: 22 Yes, 19 No. P value: 0.182	Surgical: consecutive patients who underwent laminoplasty for CSM	Heterogenous	Age, sex, body mass index (BMI), smoking history, preoperative C2-7 Cobb angle, T1 slope, C2-7 range of motion (C2-7 ROM), C2-7 sagittal vertical axis (C2-7 SVA), and cephalad vertebral level undergoing laminoplasty (CVLL) were assessed	Loss of cervical lordosis (LCL) after laminoplasty. The difference in C2-7 Cobb angle between the postoperative and preoperative films was used to evaluate change in cervical alignment.	T1 slope, C2-7 SVA, and CVLL significantly correlated with LCL (P < 0.001), whereas age, BMI, and preoperative C2-7 Cobb angle did not. In multiple linear regression analysis, higher T1 slope (B = 0.351, P = 0.037), greater C2-7 SVA (B = 0.393, P < 0.001), and starting laminoplasty at C4 level (B = - 7.038, P < 0.001) were significantly associated with higher postoperative LCL.	The average C2-7 Cobb angle was 18.4 ± 10.1°, the average C2-7 ROM was 35.3 ± 13.7°, the average T1 slope was 22.2 ± 4.1°, and the average C2-7 SVA was 24.0 ± 11.7 mm before surgery. There were 21 patients who underwent laminoplasty beginning at C3, whereas 20 patients underwent laminoplasty beginning at C4. Of those clinical and imaging parameters, T1 slope, C2-7 SVA, and CVLL were significant v…	-	-	Cervical alignment was compromised after laminoplasty in patients with CSM, and the degree of LCL was associated with preoperative T1 slope, C2-7 SVA, and CVLL.	No funding stated		BMI!!
Predictors of surgical outcome in cervical spondylotic myelopathy: focusing on the quantitative signal intensity	Zhang	J	2015	Prospective	Cohort		GRADE assessment	No	Single-centre	108: 68 in good recovery group vs 40 in poor recovery group	China	2011-2012	Mean age: 66.0 years (range 38–84 year)	65 to 43	-	-	-	28 patients had DM. No significant difference between the two groups (20/68 in good recovery and 8/40 poor recovery groups). P value: 0.281			Mean BMI: 25.7 ± 3.0 (good recovery group) 25.0 ± 4.4 (poor recovery group) P value: 0.342				Surgical: 108 consecutive patients who underwent surgical treatment for CSM	Heterogenous	The SCR (signal change ratio) was defined as the signal intensity at the level of ISI or severely compressed cord (in cases with no ISI) divided by the signal intensity at the C7-T1 disc level. Age, sex, body mass index, duration of symptoms, surgical technique, preoperative JOA score, levels of compression, preoperative SCR, preoperative C2-7 angle, preoperative C2-7 range of motion were assessed	The Japanese Orthopaedic Association (JOA) score and recovery rate were used to evaluate clinical outcomes. JOA recovery rate less than 50% was defined as a poor clinical result. Recovery rate = (postoperative JOA score-preoperative JOA score/17-preoperative JOA score) × 100 %. Recent study-reported clinical results were divided into 4 groups as follows: 75 % or higher (excellent), 50–74 % (good)…	Forty patients (37.0%) had a recovery rate of less than 50%. Multivariate logistic regression analysis revealed that a higher preoperative SCR and a longer duration of symptoms were significant risk factors for a poor clinical outcome. Receiver operating characteristic (ROC) curve analysis showed that the optimal preoperative SCR cutoff value as a predictor of poor clinical result was 1.46. The a…	There were no significant differences between the two groups regarding the sex, BMI, diabetes mellitus. The age at operation in the poor recovery group was significantly older than in the good recovery group (68.6 vs 64.5 year, p = 0.021). The duration of symptoms was significantly longer in the poor recovery group compared with the good recovery group (20.9 vs 10.2 mo, p < 0.001). The preoperati…	-	-	Preoperative SCR significantly reflected the surgical outcome in patients with CSM. Patients with SCR greater than or equal to 1.46 can experience poor recovery after surgery.	No funding stated	BMI, DM	BMI, DM!!
24 cohort
23 surgical, 5 non-surgical
20 papers (change to 21 to also include Auffinger) showed a negative correlation between weight and DCM prognosis (including obesity, and pathological weight loss to affect DCM prognosis). OF these --> 1 (Phan) showed no correlaton with some but then correlation with other aspects. In Review, you have used the reference to show that It does have an impact, so, this papers join the 'weight has a n…
7 papers showed no correlation
2 papers showed benefit of weight: AUFFINGER: mental state improvement in obese patients, but also auffinger states that every other outcome measured is worse in obese patients
total 28
